# Supplementary material for: Bis(μ-2,4-dihy­droxy­benzoato-κ2 O:O′)bis­[aqua­(2,4-dihy­droxy­benzoato-κO)(1,10-phenanthroline-κ2 N,N′)cadmium(II)]
Source: Acta Crystallogr Sect E Struct Rep Online. 2010 Jun 9;66(Pt 7):m760–1. doi: 10.1107/S1600536810021252 (PMC3006915; doi:10.1107/S1600536810021252)
Supplement: Supplementary file 1 [file e-66-0m760-sup1.cif]

##############################################################################
###                                                                        ###
###        Electronic paper (Acta Crystallographica Section E)             ###
###                                                                        ###
##############################################################################
#                                                                            #
# This CIF contains the data in a paper accepted for publication in Acta     #
# Crystallographica Section E. It conforms to the requirements of Notes      #
# for Authors for Section E, and has been peer reviewed under the auspices   #
# of the IUCr Commission on Journals.                                        #
#                                                                            #
# Full details of the Crystallographic Information File format               #
# are given in the paper "The Crystallographic Information File (CIF):       #
# a New Standard Archive File for Crystallography" by S. R. Hall, F. H.      #
# Allen and I. D. Brown [Acta Cryst. (1991), A47, 655-685].                  #
#                                                                            #
# The current version of the core CIF dictionary is obtainable from          #
# ftp://ftp.iucr.org/pub/cif_core.dic. The current version number is 2.4.    #
#                                                                            #
# Software is freely available for graphical display of the structure(s) in  #
# this CIF.  For information consult the CIF home page http://www.iucr.org/  #
# cif/home.html                                                              #
#                                                                            #
# This file may be used for bona fide research purposes within the           #
# scientific community so long as proper attribution is given to the journal # 
# article from which it was obtained.                                        #
#                                                                            #
##############################################################################
                                             
data_I
_audit_creation_method     SHELXL-97
_chemical_name_systematic
;
Bis(\m-2,4-dihydroxybenzoato-\k^2^<i>O</i>:<i>O</i>')bis[aqua(2,4-
dihydroxybenzoato-\k<i>O</i>)(1,10-phenanthroline-
\k^2^<i>N</i>,<i>N</i>')cadmium(II)]
;
_chemical_name_common     ?
_chemical_formula_moiety     'C52 H40 Cd2 N4 O18'
_chemical_formula_sum     'C52 H40 Cd2 N4 O18'
_chemical_formula_iupac     '[Cd2 (C7 H5 O4)4 (C12 H8 N2)2 (H2 O1)2]'
_chemical_formula_weight     1233.68
_chemical_melting_point     ?
_symmetry_cell_setting     monoclinic
_symmetry_space_group_name_H-M     'P 21/n'
_symmetry_space_group_name_Hall     '-P 2yn'
loop_
    _symmetry_equiv_pos_as_xyz
    'x, y, z'
    '-x+1/2, y+1/2, -z+1/2'
    '-x, -y, -z'
    'x-1/2, -y-1/2, z-1/2'
_cell_length_a     14.899(4)
_cell_length_b     6.874(2)
_cell_length_c     23.400(6)
_cell_angle_alpha     90.00
_cell_angle_beta     103.378(2)
_cell_angle_gamma     90.00
_cell_volume     2331.4(11)
_cell_formula_units_Z     2
_cell_measurement_reflns_used     15860
_cell_measurement_theta_min     3.1
_cell_measurement_theta_max     26.0
_cell_measurement_temperature     296(2)
_exptl_crystal_description     prism
_exptl_crystal_colour     colorless
_exptl_crystal_size_max     0.26
_exptl_crystal_size_mid     0.17
_exptl_crystal_size_min     0.11
_exptl_crystal_density_diffrn     1.757
_exptl_crystal_density_meas     ?
_exptl_crystal_density_method     'not measured'
_exptl_crystal_F_000     1240
_exptl_absorpt_coefficient_mu     0.999
_exptl_absorpt_correction_type     multi-scan
_exptl_absorpt_process_details     '(ABSCOR; Higashi, 1995)'
_exptl_absorpt_correction_T_min     0.758
_exptl_absorpt_correction_T_max     0.890
_exptl_special_details
;
;
_diffrn_ambient_temperature     296(2)
_diffrn_radiation_type     MoK\a
_diffrn_radiation_wavelength     0.71073
_diffrn_radiation_source     'fine-focus sealed tube'
_diffrn_radiation_monochromator     graphite
_diffrn_measurement_device_type     'Rigaku R-AXIS RAPID'
_diffrn_measurement_method     \w
_diffrn_detector_area_resol_mean     10.0
_diffrn_reflns_number     19273
_diffrn_reflns_av_R_equivalents     0.031
_diffrn_reflns_av_sigmaI/netI     0.025
_diffrn_reflns_theta_min     3.1
_diffrn_reflns_theta_max     26.1
_diffrn_reflns_theta_full     26.14
_diffrn_measured_fraction_theta_max     0.998
_diffrn_measured_fraction_theta_full     0.998
_diffrn_reflns_limit_h_min     -18
_diffrn_reflns_limit_h_max     18
_diffrn_reflns_limit_k_min     -8
_diffrn_reflns_limit_k_max     8
_diffrn_reflns_limit_l_min     -29
_diffrn_reflns_limit_l_max     29
_diffrn_standards_number     0
_diffrn_standards_interval_count     0
_diffrn_standards_interval_time     0
_diffrn_standards_decay_%     ?
_refine_special_details
;
Refinement of <i>F</i>^2^ against ALL reflections. The weighted <i>R</i>-factor
<i>wR</i> and goodness of fit <i>S</i> are based on <i>F</i>^2^, conventional
<i>R</i>-factors <i>R</i> are based on <i>F</i>, with <i>F</i> set to zero for
negative <i>F</i>^2^. The threshold expression of <i>F</i>^2^ >
\s(<i>F</i>^2^) is used only for calculating <i>R</i>-factors(gt) <i>etc</i>.
and is not relevant to the choice of reflections for refinement.
<i>R</i>-factors based on <i>F</i>^2^ are statistically about twice as large
as those based on <i>F</i>, and <i>R</i>- factors based on ALL data will be
even larger.
;
_reflns_number_total     4654
_reflns_number_gt     4015
_reflns_threshold_expression     I>2\s(I)
_refine_ls_structure_factor_coef     Fsqd
_refine_ls_matrix_type     full
_refine_ls_R_factor_all     0.0335
_refine_ls_R_factor_gt     0.0278
_refine_ls_wR_factor_gt     0.0653
_refine_ls_wR_factor_ref     0.0671
_refine_ls_goodness_of_fit_ref     1.110
_refine_ls_restrained_S_all     1.110
_refine_ls_number_reflns     4654
_refine_ls_number_parameters     358
_refine_ls_number_restraints     3
_refine_ls_hydrogen_treatment     mixed
_refine_ls_weighting_scheme     calc
_refine_ls_weighting_details
         'calc w=1/[\s^2^(Fo^2^)+(0.0281P)^2^+1.5199P] where P=(Fo^2^+2Fc^2^)/3'
_atom_sites_solution_hydrogens     geom
_atom_sites_solution_primary     direct
_atom_sites_solution_secondary     difmap
_refine_ls_shift/su_max     0.001
_refine_ls_shift/su_mean     0.000
_refine_diff_density_max     0.660
_refine_diff_density_min     -0.379
_refine_ls_extinction_method     none
_refine_ls_extinction_coef     ?
loop_
    _atom_type_symbol
    _atom_type_description
    _atom_type_scat_dispersion_real
    _atom_type_scat_dispersion_imag
    _atom_type_scat_source
    'C' 'C' 0.0033 0.0000
                         'International Tables Vol C Tables 4.2.6.8 and 6.1.1.4'
    'H' 'H' 0.0000 0.0000
                         'International Tables Vol C Tables 4.2.6.8 and 6.1.1.4'
    'N' 'N' 0.0061 0.0000
                         'International Tables Vol C Tables 4.2.6.8 and 6.1.1.4'
    'O' 'O' 0.0106 0.0000
                         'International Tables Vol C Tables 4.2.6.8 and 6.1.1.4'
    'Cd' 'Cd' -0.8075 0.0000
                         'International Tables Vol C Tables 4.2.6.8 and 6.1.1.4'
_computing_data_collection     'PROCESS-AUTO (Rigaku, 1998)'
_computing_cell_refinement     'PROCESS-AUTO (Rigaku, 1998)'
_computing_data_reduction     'CrystalStructure (Rigaku/MSC, 2002)'
_computing_structure_solution     'SIR92 (Altomare <i>et al.</i>,  1993)'
_computing_structure_refinement     'SHELXL97 (Sheldrick, 2008)'
_computing_molecular_graphics     'ORTEP-3 for Windows (Farrugia, 1997)'
_computing_publication_material     'WinGX (Farrugia, 1999)'
loop_
    _atom_site_type_symbol
    _atom_site_label
    _atom_site_fract_x
    _atom_site_fract_y
    _atom_site_fract_z
    _atom_site_U_iso_or_equiv
    _atom_site_adp_type
    _atom_site_calc_flag
    _atom_site_refinement_flags
    _atom_site_occupancy
    _atom_site_disorder_assembly
    _atom_site_disorder_group
    Cd Cd 0.397190(12) 0.67327(3) 0.425111(8) 0.03048(7) Uani d . 1 . .
    N N1 0.37208(16) 0.6779(3) 0.32325(9) 0.0369(5) Uani d . 1 . .
    N N2 0.53505(15) 0.7623(3) 0.40192(9) 0.0329(5) Uani d . 1 . .
    O O1 0.25877(13) 0.5555(3) 0.42507(10) 0.0534(6) Uani d . 1 . .
    O O2 0.16636(15) 0.8085(3) 0.39648(12) 0.0592(6) Uani d . 1 . .
    O O3 -0.00646(15) 0.7698(3) 0.38480(10) 0.0421(5) Uani d P 0.90 A 1
    H H3A 0.0419 0.8218 0.3821 0.063 Uiso calc PR 0.90 A 1
    O O3' 0.2006(13) 0.254(3) 0.4445(9) 0.040(4) Uani d P 0.10 A 2
    H H3B 0.2343 0.3426 0.4388 0.060 Uiso calc PR 0.10 A 2
    O O4 -0.11493(14) 0.1736(3) 0.44782(11) 0.0531(5) Uani d . 1 A .
    H H4A -0.1643 0.2313 0.4387 0.080 Uiso calc R 1 . .
    O O5 0.44142(12) 0.3360(3) 0.43181(8) 0.0376(4) Uani d . 1 . .
    O O6 0.58823(14) 0.2947(3) 0.47871(8) 0.0465(5) Uani d . 1 . .
    O O7 0.71417(12) 0.3368(3) 0.42386(8) 0.0453(5) Uani d . 1 . .
    H H7A 0.6910 0.3342 0.4524 0.068 Uiso calc R 1 . .
    O O8 0.63878(16) 0.2938(4) 0.21875(9) 0.0554(6) Uani d . 1 . .
    H H8A 0.5953 0.2774 0.1905 0.083 Uiso calc R 1 . .
    O O9 0.33412(15) 0.9899(3) 0.41432(12) 0.0584(6) Uani d D 1 . .
    H H9A 0.2763(6) 0.977(6) 0.4129(16) 0.070 Uiso d D 1 . .
    H H9B 0.353(3) 1.1085(18) 0.4142(16) 0.070 Uiso d D 1 . .
    C C1 0.18095(18) 0.6359(5) 0.41415(12) 0.0408(7) Uani d . 1 . .
    C C2 0.10138(17) 0.5164(4) 0.42243(10) 0.0324(5) Uani d . 1 A .
    C C3 0.01181(18) 0.5888(4) 0.40876(11) 0.0330(6) Uani d . 1 . .
    H H3 0.0011 0.7142 0.3939 0.040 Uiso calc PR 0.10 A 2
    C C4 -0.06174(17) 0.4778(4) 0.41683(11) 0.0350(6) Uani d . 1 A .
    H H4 -0.1212 0.5289 0.4077 0.042 Uiso calc R 1 . .
    C C5 -0.04658(18) 0.2906(4) 0.43854(12) 0.0349(6) Uani d . 1 . .
    C C6 0.04272(16) 0.2132(4) 0.45253(13) 0.0386(6) Uani d D 1 A .
    H H6 0.0532 0.0874 0.4672 0.046 Uiso calc R 1 . .
    C C7 0.11485(15) 0.3269(4) 0.44412(11) 0.0366(6) Uani d D 1 . .
    H H7 0.1742 0.2758 0.4532 0.044 Uiso calc PR 0.90 A 1
    C C8 0.52452(18) 0.3071(4) 0.43170(11) 0.0314(5) Uani d . 1 . .
    C C9 0.55409(17) 0.2915(3) 0.37581(11) 0.0295(5) Uani d . 1 . .
    C C10 0.64719(18) 0.3133(4) 0.37392(11) 0.0338(5) Uani d . 1 . .
    C C11 0.67359(19) 0.3138(4) 0.32113(12) 0.0412(6) Uani d . 1 . .
    H H11 0.7354 0.3295 0.3206 0.049 Uiso calc R 1 . .
    C C12 0.6079(2) 0.2908(4) 0.26885(12) 0.0384(6) Uani d . 1 . .
    C C13 0.5157(2) 0.2642(4) 0.26956(12) 0.0378(6) Uani d . 1 . .
    H H13 0.4717 0.2452 0.2347 0.045 Uiso calc R 1 . .
    C C14 0.49017(18) 0.2662(4) 0.32251(12) 0.0343(6) Uani d . 1 . .
    H H14 0.4283 0.2501 0.3227 0.041 Uiso calc R 1 . .
    C C15 0.2934(2) 0.6307(5) 0.28578(13) 0.0469(7) Uani d . 1 . .
    H H15 0.2427 0.5985 0.3007 0.056 Uiso calc R 1 . .
    C C16 0.2839(3) 0.6274(5) 0.22552(14) 0.0568(9) Uani d . 1 . .
    H H16 0.2281 0.5924 0.2006 0.068 Uiso calc R 1 . .
    C C17 0.3582(3) 0.6768(5) 0.20315(13) 0.0541(8) Uani d . 1 . .
    H H17 0.3529 0.6768 0.1628 0.065 Uiso calc R 1 . .
    C C18 0.4424(2) 0.7273(4) 0.24132(12) 0.0425(7) Uani d . 1 . .
    C C19 0.5236(3) 0.7702(5) 0.22142(14) 0.0523(8) Uani d . 1 . .
    H H19 0.5212 0.7717 0.1813 0.063 Uiso calc R 1 . .
    C C20 0.6036(3) 0.8083(5) 0.25983(15) 0.0525(8) Uani d . 1 . .
    H H20 0.6557 0.8362 0.2458 0.063 Uiso calc R 1 . .
    C C21 0.6106(2) 0.8070(4) 0.32217(13) 0.0404(6) Uani d . 1 . .
    C C22 0.6939(2) 0.8440(5) 0.36345(15) 0.0512(8) Uani d . 1 . .
    H H22 0.7474 0.8713 0.3509 0.061 Uiso calc R 1 . .
    C C23 0.6955(2) 0.8396(5) 0.42162(15) 0.0502(8) Uani d . 1 . .
    H H23 0.7498 0.8653 0.4493 0.060 Uiso calc R 1 . .
    C C24 0.6148(2) 0.7962(4) 0.43937(13) 0.0420(7) Uani d . 1 . .
    H H24 0.6170 0.7908 0.4794 0.050 Uiso calc R 1 . .
    C C25 0.53247(19) 0.7677(4) 0.34348(11) 0.0325(6) Uani d . 1 . .
    C C26 0.4460(2) 0.7251(4) 0.30205(11) 0.0337(6) Uani d . 1 . .
loop_
    _atom_site_aniso_label
    _atom_site_aniso_U_11
    _atom_site_aniso_U_22
    _atom_site_aniso_U_33
    _atom_site_aniso_U_12
    _atom_site_aniso_U_13
    _atom_site_aniso_U_23
    Cd 0.02787(10) 0.03859(11) 0.02644(10) -0.00149(8) 0.00929(7) 0.00251(8)
    N1 0.0418(12) 0.0401(12) 0.0289(11) -0.0037(11) 0.0084(9) -0.0006(10)
    N2 0.0353(12) 0.0348(11) 0.0296(11) -0.0047(9) 0.0100(9) 0.0011(9)
    O1 0.0253(10) 0.0670(14) 0.0680(14) -0.0048(10) 0.0112(9) 0.0102(12)
    O2 0.0403(12) 0.0583(14) 0.0801(16) -0.0100(10) 0.0161(11) 0.0206(13)
    O3 0.0364(12) 0.0399(12) 0.0486(13) -0.0017(9) 0.0067(10) 0.0083(10)
    O3' 0.029(9) 0.031(9) 0.064(13) 0.004(8) 0.016(9) 0.006(9)
    O4 0.0311(10) 0.0518(12) 0.0791(15) -0.0038(9) 0.0182(10) 0.0162(12)
    O5 0.0328(10) 0.0374(10) 0.0479(11) -0.0010(8) 0.0202(8) 0.0007(9)
    O6 0.0390(11) 0.0724(15) 0.0296(10) 0.0036(10) 0.0107(8) -0.0020(10)
    O7 0.0266(9) 0.0754(14) 0.0338(10) -0.0018(10) 0.0067(8) -0.0044(10)
    O8 0.0514(13) 0.0872(17) 0.0321(10) -0.0028(12) 0.0187(9) -0.0037(11)
    O9 0.0403(12) 0.0381(11) 0.0909(17) -0.0028(10) 0.0029(12) 0.0015(12)
    C1 0.0298(14) 0.0571(19) 0.0354(14) -0.0078(13) 0.0073(11) 0.0004(13)
    C2 0.0264(12) 0.0460(15) 0.0249(11) -0.0032(11) 0.0062(10) -0.0005(11)
    C3 0.0326(13) 0.0366(13) 0.0290(12) 0.0004(11) 0.0054(10) 0.0004(11)
    C4 0.0230(12) 0.0472(16) 0.0351(13) 0.0031(11) 0.0077(10) 0.0008(12)
    C5 0.0297(13) 0.0415(15) 0.0352(13) -0.0050(11) 0.0112(11) -0.0012(12)
    C6 0.0342(14) 0.0377(16) 0.0445(15) 0.0029(11) 0.0103(12) 0.0067(12)
    C7 0.0238(12) 0.0508(16) 0.0348(13) 0.0049(12) 0.0057(10) 0.0010(13)
    C8 0.0352(14) 0.0268(12) 0.0344(13) -0.0023(11) 0.0127(11) 0.0006(10)
    C9 0.0302(13) 0.0291(13) 0.0303(12) 0.0017(10) 0.0095(10) 0.0008(10)
    C10 0.0299(13) 0.0385(14) 0.0329(13) -0.0012(11) 0.0073(10) 0.0013(11)
    C11 0.0332(14) 0.0554(17) 0.0382(14) -0.0019(13) 0.0151(12) -0.0014(13)
    C12 0.0438(16) 0.0425(16) 0.0328(14) 0.0027(12) 0.0166(12) 0.0010(12)
    C13 0.0397(15) 0.0419(15) 0.0291(13) 0.0041(12) 0.0026(11) -0.0043(12)
    C14 0.0290(13) 0.0365(14) 0.0367(14) 0.0006(11) 0.0061(11) -0.0024(11)
    C15 0.0464(17) 0.0512(18) 0.0398(15) -0.0067(14) 0.0027(13) -0.0059(14)
    C16 0.061(2) 0.063(2) 0.0383(16) -0.0058(17) -0.0045(15) -0.0064(15)
    C17 0.081(2) 0.0488(17) 0.0279(14) 0.0025(17) 0.0036(15) -0.0025(13)
    C18 0.069(2) 0.0309(14) 0.0298(14) 0.0020(13) 0.0174(14) 0.0001(11)
    C19 0.083(3) 0.0474(18) 0.0335(15) 0.0018(17) 0.0284(16) 0.0039(13)
    C20 0.068(2) 0.0501(18) 0.0532(19) 0.0054(16) 0.0422(18) 0.0091(15)
    C21 0.0474(16) 0.0354(14) 0.0449(16) 0.0050(13) 0.0239(13) 0.0077(12)
    C22 0.0439(17) 0.0514(18) 0.065(2) 0.0025(14) 0.0273(15) 0.0150(16)
    C23 0.0346(15) 0.0570(19) 0.0565(19) -0.0060(14) 0.0057(13) 0.0112(16)
    C24 0.0410(15) 0.0470(17) 0.0367(14) -0.0058(13) 0.0063(12) 0.0069(13)
    C25 0.0439(15) 0.0260(12) 0.0311(13) 0.0001(11) 0.0162(12) 0.0037(10)
    C26 0.0464(16) 0.0259(13) 0.0295(13) 0.0000(11) 0.0100(11) 0.0012(10)
_geom_special_details
;
All e.s.d.'s (except the e.s.d. in the dihedral angle between two l.s. planes)
are estimated using the full covariance matrix. The cell e.s.d.'s are taken
into account individually in the estimation of e.s.d.'s in distances, angles
and torsion angles; correlations between e.s.d.'s in cell parameters are only
used when they are defined by crystal symmetry. An approximate (isotropic)
treatment of cell e.s.d.'s is used for estimating e.s.d.'s involving l.s.
planes.
;
loop_
    _geom_bond_atom_site_label_1
    _geom_bond_atom_site_label_2
    _geom_bond_site_symmetry_2
    _geom_bond_distance
    _geom_bond_publ_flag
    Cd N1 . 2.326(2) y
    Cd N2 . 2.324(2) y
    Cd O1 . 2.215(2) y
    Cd O5 . 2.406(2) y
    Cd O6 3_666 2.2215(19) y
    Cd O9 . 2.361(2) y
    N1 C15 . 1.331(4) ?
    N1 C26 . 1.348(4) ?
    N2 C24 . 1.324(3) ?
    N2 C25 . 1.360(3) ?
    O1 C1 . 1.256(3) ?
    O2 C1 . 1.258(4) ?
    O3 C3 . 1.366(3) ?
    O3 H3A . 0.8200 ?
    O3' C7 . 1.370(18) ?
    O3' H3B . 0.8200 ?
    O4 C5 . 1.354(3) ?
    O4 H4A . 0.8200 ?
    O5 C8 . 1.254(3) ?
    O6 C8 . 1.279(3) ?
    O6 Cd 3_666 2.222(2) ?
    O7 C10 . 1.359(3) ?
    O7 H7A . 0.8200 ?
    O8 C12 . 1.355(3) ?
    O8 H8A . 0.8200 ?
    O9 H9A . 0.860(11) ?
    O9 H9B . 0.862(14) ?
    C1 C2 . 1.491(4) ?
    C2 C3 . 1.390(4) ?
    C2 C7 . 1.395(4) ?
    C3 C4 . 1.384(4) ?
    C3 H3 . 0.9300 ?
    C4 C5 . 1.382(4) ?
    C4 H4 . 0.9300 ?
    C5 C6 . 1.400(4) ?
    C6 C7 . 1.379(4) ?
    C6 H6 . 0.9300 ?
    C7 H7 . 0.9300 ?
    C8 C9 . 1.477(3) ?
    C9 C14 . 1.394(4) ?
    C9 C10 . 1.406(4) ?
    C10 C11 . 1.380(4) ?
    C11 C12 . 1.388(4) ?
    C11 H11 . 0.9300 ?
    C12 C13 . 1.390(4) ?
    C13 C14 . 1.378(4) ?
    C13 H13 . 0.9300 ?
    C14 H14 . 0.9300 ?
    C15 C16 . 1.384(4) ?
    C15 H15 . 0.9300 ?
    C16 C17 . 1.373(5) ?
    C16 H16 . 0.9300 ?
    C17 C18 . 1.404(5) ?
    C17 H17 . 0.9300 ?
    C18 C26 . 1.410(4) ?
    C18 C19 . 1.425(5) ?
    C19 C20 . 1.342(5) ?
    C19 H19 . 0.9300 ?
    C20 C21 . 1.438(4) ?
    C20 H20 . 0.9300 ?
    C21 C25 . 1.395(4) ?
    C21 C22 . 1.407(4) ?
    C22 C23 . 1.356(5) ?
    C22 H22 . 0.9300 ?
    C23 C24 . 1.392(4) ?
    C23 H23 . 0.9300 ?
    C24 H24 . 0.9300 ?
    C25 C26 . 1.452(4) ?
loop_
    _geom_angle_atom_site_label_1
    _geom_angle_atom_site_label_2
    _geom_angle_atom_site_label_3
    _geom_angle_site_symmetry_1
    _geom_angle_site_symmetry_3
    _geom_angle
    _geom_angle_publ_flag
    O1 Cd O6 . 3_666 84.81(8) ?
    O1 Cd N2 . . 165.66(8) ?
    O6 Cd N2 3_666 . 109.02(8) ?
    O1 Cd N1 . . 94.34(8) ?
    O6 Cd N1 3_666 . 172.63(8) ?
    N2 Cd N1 . . 72.45(8) ?
    O1 Cd O9 . . 89.40(8) ?
    O6 Cd O9 3_666 . 87.72(9) ?
    N2 Cd O9 . . 94.81(8) ?
    N1 Cd O9 . . 84.96(9) ?
    O1 Cd O5 . . 83.61(8) ?
    O6 Cd O5 3_666 . 93.93(7) ?
    N2 Cd O5 . . 91.45(7) ?
    N1 Cd O5 . . 93.25(7) ?
    O9 Cd O5 . . 172.64(7) ?
    C15 N1 C26 . . 119.1(2) ?
    C15 N1 Cd . . 125.4(2) ?
    C26 N1 Cd . . 115.42(17) ?
    C24 N2 C25 . . 118.2(2) ?
    C24 N2 Cd . . 126.73(18) ?
    C25 N2 Cd . . 114.91(17) ?
    C1 O1 Cd . . 130.9(2) ?
    C3 O3 H3A . . 109.5 ?
    C7 O3' H3B . . 109.5 ?
    C5 O4 H4A . . 109.5 ?
    C8 O5 Cd . . 114.07(16) ?
    C8 O6 Cd . 3_666 138.08(18) ?
    C10 O7 H7A . . 109.5 ?
    C12 O8 H8A . . 109.5 ?
    Cd O9 H9A . . 106(3) ?
    Cd O9 H9B . . 139(3) ?
    H9A O9 H9B . . 115(4) ?
    O1 C1 O2 . . 124.3(3) ?
    O1 C1 C2 . . 117.0(3) ?
    O2 C1 C2 . . 118.7(3) ?
    C3 C2 C7 . . 117.9(2) ?
    C3 C2 C1 . . 121.5(3) ?
    C7 C2 C1 . . 120.7(2) ?
    O3 C3 C4 . . 118.0(2) ?
    O3 C3 C2 . . 120.7(2) ?
    C4 C3 C2 . . 121.3(2) ?
    C4 C3 H3 . . 119.3 ?
    C2 C3 H3 . . 119.3 ?
    C5 C4 C3 . . 119.7(2) ?
    C5 C4 H4 . . 120.1 ?
    C3 C4 H4 . . 120.1 ?
    O4 C5 C4 . . 123.1(2) ?
    O4 C5 C6 . . 116.5(2) ?
    C4 C5 C6 . . 120.4(2) ?
    C7 C6 C5 . . 118.7(2) ?
    C7 C6 H6 . . 120.6 ?
    C5 C6 H6 . . 120.6 ?
    O3' C7 C6 . . 123.2(8) ?
    O3' C7 C2 . . 113.5(8) ?
    C6 C7 C2 . . 122.0(2) ?
    C6 C7 H7 . . 119.0 ?
    C2 C7 H7 . . 119.0 ?
    O5 C8 O6 . . 123.0(2) ?
    O5 C8 C9 . . 120.7(2) ?
    O6 C8 C9 . . 116.3(2) ?
    C14 C9 C10 . . 117.4(2) ?
    C14 C9 C8 . . 121.3(2) ?
    C10 C9 C8 . . 121.2(2) ?
    O7 C10 C11 . . 117.7(2) ?
    O7 C10 C9 . . 121.3(2) ?
    C11 C10 C9 . . 121.1(2) ?
    C10 C11 C12 . . 120.0(3) ?
    C10 C11 H11 . . 120.0 ?
    C12 C11 H11 . . 120.0 ?
    O8 C12 C11 . . 116.7(3) ?
    O8 C12 C13 . . 123.1(3) ?
    C11 C12 C13 . . 120.1(2) ?
    C14 C13 C12 . . 119.2(2) ?
    C14 C13 H13 . . 120.4 ?
    C12 C13 H13 . . 120.4 ?
    C13 C14 C9 . . 122.2(2) ?
    C13 C14 H14 . . 118.9 ?
    C9 C14 H14 . . 118.9 ?
    N1 C15 C16 . . 122.8(3) ?
    N1 C15 H15 . . 118.6 ?
    C16 C15 H15 . . 118.6 ?
    C17 C16 C15 . . 118.9(3) ?
    C17 C16 H16 . . 120.6 ?
    C15 C16 H16 . . 120.6 ?
    C16 C17 C18 . . 119.9(3) ?
    C16 C17 H17 . . 120.0 ?
    C18 C17 H17 . . 120.0 ?
    C17 C18 C26 . . 117.3(3) ?
    C17 C18 C19 . . 123.0(3) ?
    C26 C18 C19 . . 119.6(3) ?
    C20 C19 C18 . . 120.8(3) ?
    C20 C19 H19 . . 119.6 ?
    C18 C19 H19 . . 119.6 ?
    C19 C20 C21 . . 121.5(3) ?
    C19 C20 H20 . . 119.2 ?
    C21 C20 H20 . . 119.2 ?
    C25 C21 C22 . . 117.7(3) ?
    C25 C21 C20 . . 119.5(3) ?
    C22 C21 C20 . . 122.7(3) ?
    C23 C22 C21 . . 119.5(3) ?
    C23 C22 H22 . . 120.2 ?
    C21 C22 H22 . . 120.2 ?
    C22 C23 C24 . . 119.2(3) ?
    C22 C23 H23 . . 120.4 ?
    C24 C23 H23 . . 120.4 ?
    N2 C24 C23 . . 123.0(3) ?
    N2 C24 H24 . . 118.5 ?
    C23 C24 H24 . . 118.5 ?
    N2 C25 C21 . . 122.2(3) ?
    N2 C25 C26 . . 118.7(2) ?
    C21 C25 C26 . . 119.1(2) ?
    N1 C26 C18 . . 122.0(3) ?
    N1 C26 C25 . . 118.5(2) ?
    C18 C26 C25 . . 119.5(3) ?
loop_
    _geom_hbond_atom_site_label_D
    _geom_hbond_atom_site_label_H
    _geom_hbond_atom_site_label_A
    _geom_hbond_site_symmetry_A
    _geom_hbond_distance_DH
    _geom_hbond_distance_HA
    _geom_hbond_distance_DA
    _geom_hbond_angle_DHA
    _geom_hbond_publ_flag
    O3 H3A O2 . 0.82 1.81 2.540(3) 148 y
    O3' H3B O1 . 0.82 1.56 2.332(19) 156 y
    O4 H4A O7 1_455 0.82 1.91 2.719(3) 172 y
    O7 H7A O6 . 0.82 1.80 2.523(3) 147 y
    O8 H8A O3 2_545 0.82 1.94 2.752(3) 169 y
    O9 H9A O2 . 0.860(11) 1.969(19) 2.738(3) 148(3) y
    O9 H9B O5 1_565 0.862(14) 2.03(2) 2.842(3) 158(3) y
    C24 H24 O5 3_666 0.93 2.58 3.433(4) 152 y
data_global
_journal_date_recd_electronic     2010-05-16
_journal_date_accepted     2010-06-03
_journal_name_full     'Acta Crystallographica, Section E'
_journal_year     2010
_journal_volume     66
_journal_issue      7
_journal_page_first     m760
_journal_page_last     m761
_journal_paper_category     QM
_journal_coeditor_code     NG2775
_publ_contact_author_name     'Dr. Duanjun Xu'
_publ_contact_author_address
;
Department of Chemistry
Zhejiang University
Hangzhou, 310027
P. R. China
;
_publ_contact_author_email     xudj@mail.hz.zj.cn
_publ_section_title
;\
Bis(\m-2,4-dihydroxybenzoato-\k^2^<i>O</i>:<i>O</i>')bis[aqua(2,4-\
dihydroxybenzoato-\k<i>O</i>)(1,10-phenanthroline-\k^2^<i>N</i>,<i>N</i>')\
cadmium(II)]
;
loop_
    _publ_author_name
    _publ_author_address
    'Jing-Jing Nie'
;
Department of Chemistry
Zhejiang University
People's Republic of China
;
    'Tian-Tian Pan'
;
Department of Chemistry
Zhejiang University
People's Republic of China
;
    'Jian-Rong Su'
;
Department of Chemistry
Zhejiang University
People's Republic of China
;
    'Duan-Jun Xu'
;
Department of Chemistry
Zhejiang University
People's Republic of China
;
