# Supplementary material for: Bis(μ-2,4-dihy­droxy­benzoato-κ2 O:O′)bis­[aqua­(2,4-dihy­droxy­benzoato-κO)(1,10-phenanthroline-κ2 N,N′)cadmium(II)]
Source: Acta Crystallogr Sect E Struct Rep Online. 2010 Jun 9;66(Pt 7):m760–1. doi: 10.1107/S1600536810021252 (PMC3006915; doi:10.1107/S1600536810021252)
Supplement: Supplementary file 2 [file e-66-0m760-Isup2.hkl]

#
# h,k,l, Fc-squared, Fo-squared, sigma(Fo-squared) and status flag
#
data_I
_shelx_title ' pan-12 in'
_shelx_refln_list_code          4
_shelx_F_calc_maximum      436.62
_exptl_crystal_F_000      1240.00
_reflns_d_resolution_high  0.8065
 
loop_
 _symmetry_equiv_pos_as_xyz
 'x, y, z'
 '-x+1/2, y+1/2, -z+1/2'
 '-x, -y, -z'
 'x-1/2, -y-1/2, z-1/2'
 
_cell_length_a    14.8986
_cell_length_b     6.8737
_cell_length_c    23.4002
_cell_angle_alpha  90.000
_cell_angle_beta  103.378
_cell_angle_gamma  90.000
 
_shelx_F_squared_multiplier     1.000
 
loop_
 _refln_index_h
 _refln_index_k
 _refln_index_l
 _refln_F_squared_calc
 _refln_F_squared_meas
 _refln_F_squared_sigma
 _refln_observed_status
   4   0   0    23774.85    24484.99    481.08 o
   6   0   0     4375.58     4617.19     71.76 o
   8   0   0     4100.35     4031.32     66.18 o
  10   0   0     8778.76     8914.34    147.84 o
  12   0   0      235.91      222.11     18.79 o
  14   0   0     5302.28     5282.78    108.00 o
  16   0   0      388.48      403.25     32.17 o
   1   1   0     3193.12     3242.86     40.67 o
   2   1   0    36782.75    35469.07    498.69 o
   3   1   0      962.22      973.94     13.85 o
   4   1   0     2708.33     2879.51     27.65 o
   5   1   0     3371.47     3294.90     33.04 o
   6   1   0     8355.29     8558.52    112.78 o
   7   1   0      621.92      651.81     22.82 o
   8   1   0    11127.88    11263.74    128.82 o
   9   1   0     2803.09     2758.78     39.83 o
  10   1   0      871.02      929.38     17.28 o
  11   1   0       16.86       16.83      6.94 o
  12   1   0      988.70     1005.14     19.31 o
  13   1   0       19.08       14.09     11.25 o
  14   1   0      579.36      568.01     24.26 o
  15   1   0      448.53      487.61     22.60 o
  16   1   0      398.58      447.72     15.39 o
  17   1   0       22.40       18.81     15.22 o
   0   2   0   190637.92   172916.16   6327.05 o
   1   2   0    64428.71    60349.79    701.28 o
   2   2   0    32677.45    34623.80    479.98 o
   3   2   0    10532.94    10809.40    107.71 o
   4   2   0     5948.03     5922.13     52.75 o
   5   2   0      263.79      323.89     23.59 o
   6   2   0      144.34      254.80     13.21 o
   7   2   0     5119.56     4754.19     52.79 o
   8   2   0     1379.59     1443.27     63.99 o
   9   2   0      896.19      851.45     22.96 o
  10   2   0     2623.14     2574.94     44.74 o
  11   2   0     4628.11     4517.28     51.50 o
  12   2   0      800.66      736.27     13.64 o
  13   2   0     1701.69     1650.74     34.34 o
  14   2   0     1269.84     1144.48     25.35 o
  15   2   0       18.15       17.98      7.00 o
  16   2   0      220.20      244.30     27.24 o
  17   2   0      641.68      708.57     38.18 o
   1   3   0    44632.15    44983.01    552.40 o
   2   3   0     1639.50     1763.78     70.45 o
   3   3   0     6489.36     6420.49     65.54 o
   4   3   0      779.62      909.11     18.96 o
   5   3   0    12164.50    12323.80    143.24 o
   6   3   0      251.47      219.55     17.25 o
   7   3   0      171.62      171.20      8.06 o
   8   3   0       22.36       18.95      5.47 o
   9   3   0     2689.96     2521.53     27.65 o
  10   3   0      176.50      162.91      8.92 o
  11   3   0      745.20      632.87     52.83 o
  12   3   0       13.20       -3.89     16.04 o
  13   3   0       66.59       40.35     21.21 o
  14   3   0        6.45       -4.44     20.02 o
  15   3   0     1476.59     1443.14     67.54 o
  16   3   0        5.10       33.01     21.05 o
   0   4   0      944.76     1077.11     26.93 o
   1   4   0    12212.42    12052.39    120.09 o
   2   4   0     6282.24     6574.13    210.31 o
   3   4   0    16839.17    16623.00    184.94 o
   4   4   0     1658.35     1752.84     40.94 o
   5   4   0      167.58      169.78     11.02 o
   6   4   0      984.52      999.78     17.54 o
   7   4   0     2621.60     2512.86     33.77 o
   8   4   0       16.49       53.94      9.34 o
   9   4   0      366.58      363.44     16.82 o
  10   4   0     1409.47     1292.80     59.26 o
  11   4   0     3197.29     3212.43     76.63 o
  12   4   0       13.18       23.14     35.91 o
  13   4   0      843.81      852.56     35.52 o
  14   4   0       17.10       12.62     21.88 o
  15   4   0       42.60       59.78     23.75 o
   1   5   0     5517.04     5277.38     58.53 o
   2   5   0     2343.47     2355.48     36.12 o
   3   5   0      122.35      181.62     16.96 o
   4   5   0      785.37      769.97     28.57 o
   5   5   0     1266.80     1240.10     27.66 o
   6   5   0     1176.16     1206.56     30.34 o
   7   5   0       86.98      120.52     12.12 o
   8   5   0     1263.11     1243.09     20.14 o
   9   5   0      556.60      533.17     28.05 o
  10   5   0      591.60      547.56     19.14 o
  11   5   0      251.61      229.16     32.91 o
  12   5   0     1063.79     1014.93     44.03 o
  13   5   0       12.78       15.05     21.60 o
  14   5   0      247.33      237.80     33.50 o
   0   6   0     6721.08     6667.55    104.71 o
   1   6   0      586.74      538.44     22.76 o
   2   6   0      298.04      276.99     19.82 o
   3   6   0     3650.27     3525.66     73.05 o
   4   6   0     8172.79     8226.35    142.86 o
   5   6   0      562.84      502.02     21.23 o
   6   6   0     1756.28     1810.30     34.19 o
   7   6   0      123.84      142.89     18.96 o
   8   6   0      162.79      189.01     16.42 o
   9   6   0      210.38      191.04     13.20 o
  10   6   0     1475.94     1464.43     86.68 o
  11   6   0       83.91      154.19     70.03 o
  12   6   0        5.20        4.44     29.46 o
   1   7   0       45.56       57.50     19.12 o
   2   7   0     1569.08     1594.01     39.52 o
   3   7   0        1.12       19.69     16.39 o
   4   7   0      238.78      266.00     19.97 o
   5   7   0      150.48      177.85     20.33 o
   6   7   0      647.45      685.56     22.79 o
   7   7   0       12.38       13.42     12.17 o
   8   7   0      215.69      235.13     18.56 o
   9   7   0      271.10      245.33     35.65 o
  10   7   0      241.33      220.05     32.98 o
   0   8   0      965.30      867.56     63.49 o
   1   8   0       68.05       93.13     18.98 o
   2   8   0        9.65       35.68     20.03 o
   3   8   0       14.38       14.04     16.85 o
   4   8   0     1235.67     1211.22     40.82 o
   5   8   0      281.74      220.95     25.11 o
   6   8   0      408.67      369.68     25.93 o
 -17   0   1      958.88     1074.88     37.45 o
 -15   0   1     2927.54     2919.44     63.60 o
 -13   0   1       23.80       24.56     23.44 o
 -11   0   1     1039.38     1009.61     45.75 o
  -9   0   1     2037.92     1791.27     44.28 o
  -7   0   1    16804.40    18210.79    295.54 o
  -5   0   1    10168.97    10631.14    173.46 o
  -3   0   1    10118.35    10032.79    146.97 o
   3   0   1     7502.63     7992.17    116.45 o
   5   0   1     9386.21     9707.39    138.75 o
   7   0   1      309.35      341.29     21.06 o
   9   0   1    11938.97    12499.45    198.15 o
  11   0   1     1433.54     1436.08     34.81 o
  13   0   1     1574.17     1687.72     40.17 o
  15   0   1     1411.08     1473.63     34.56 o
  17   0   1       13.35       -1.07     11.31 o
 -17   1   1     1048.10      996.18     35.33 o
 -16   1   1      159.45      203.12     15.30 o
 -15   1   1      428.18      439.31     17.68 o
 -14   1   1      597.95      600.73     22.03 o
 -13   1   1     9349.54     9330.27    115.28 o
 -12   1   1      126.71      123.93     13.21 o
 -11   1   1     1219.54     1243.25     26.12 o
 -10   1   1     1831.62     1774.98     30.74 o
  -9   1   1     7357.47     7384.61     87.72 o
  -8   1   1       81.21      280.05     19.80 o
  -7   1   1     2077.33     2072.80     34.42 o
  -6   1   1     7129.33     7211.07     83.18 o
  -5   1   1     5191.12     5112.35     58.39 o
  -4   1   1       61.51       98.85     14.17 o
  -3   1   1    22217.51    22799.42    244.40 o
  -2   1   1    10439.68    10572.47     96.83 o
  -1   1   1     2365.54     2531.05     41.50 o
   0   1   1    20742.33    19757.51    236.04 o
   1   1   1    43461.38    41363.06    488.70 o
   2   1   1       17.40       23.22      4.07 o
   3   1   1     4949.42     4932.63     55.54 o
   4   1   1     1858.85     1731.87     18.82 o
   5   1   1    14576.26    15586.37    155.62 o
   6   1   1     7842.89     8353.04     81.34 o
   7   1   1    22226.97    23174.45    276.62 o
   8   1   1     3195.84     3338.25     34.68 o
   9   1   1        9.62       34.50     18.44 o
  10   1   1      669.92      662.08     16.28 o
  11   1   1      744.40      763.93     18.13 o
  12   1   1        1.42        1.61      7.94 o
  13   1   1       49.97       83.92     13.76 o
  14   1   1      179.30      210.94     24.24 o
  15   1   1      573.33      638.14     26.88 o
  16   1   1        0.11       11.97      8.27 o
  17   1   1     1418.71     1400.06     42.76 o
 -17   2   1      195.52      169.50     54.19 o
 -16   2   1      323.27      343.15     27.95 o
 -15   2   1      563.70      514.21     23.10 o
 -14   2   1      830.52      820.03     18.99 o
 -13   2   1      885.23      952.95     19.39 o
 -12   2   1     3711.20     3634.86     41.32 o
 -11   2   1      224.22      212.29     11.53 o
 -10   2   1        2.46       10.28      6.00 o
  -9   2   1      414.58      429.37     34.79 o
  -8   2   1    14935.18    15546.87    163.47 o
  -7   2   1     4690.99     4726.48     48.88 o
  -6   2   1     1315.88     1612.43     50.19 o
  -5   2   1     8959.93     9858.99    169.83 o
  -4   2   1     1063.35      940.55     17.16 o
  -3   2   1      381.18      416.04     11.31 o
  -2   2   1    37146.57    36332.53    418.15 o
  -1   2   1     6194.83     6638.08     98.02 o
   0   2   1       41.90       94.17     13.40 o
   1   2   1    27115.41    27299.92    269.22 o
   2   2   1    26634.82    26250.95    282.23 o
   3   2   1       11.68       26.17      7.96 o
   4   2   1      110.27      136.01     11.23 o
   5   2   1     8846.96     9404.51     87.47 o
   6   2   1    15344.08    15347.03    154.26 o
   7   2   1      290.85      295.49     32.90 o
   8   2   1     4716.55     4715.92     55.86 o
   9   2   1     6115.49     6202.11     78.56 o
  10   2   1     3563.00     3425.42     36.80 o
  11   2   1     1205.42     1140.16     28.44 o
  12   2   1     3410.36     3389.23     58.16 o
  13   2   1      206.86      205.70     13.42 o
  14   2   1        1.33        1.76      5.46 o
  15   2   1       95.02      122.20     22.74 o
  16   2   1     1077.27     1079.18     44.08 o
  17   2   1        2.39        3.17     18.31 o
 -16   3   1     1573.56     1525.55     83.79 o
 -15   3   1       54.37       61.75     37.89 o
 -14   3   1      806.79      698.14     41.15 o
 -13   3   1      179.61      165.60     31.78 o
 -12   3   1     1475.26     1382.60     40.38 o
 -11   3   1       29.09       29.60      6.50 o
 -10   3   1     3461.25     3299.89     38.30 o
  -9   3   1       64.44       61.23      7.71 o
  -8   3   1      631.94      661.88     15.86 o
  -7   3   1       13.85      153.82     26.54 o
  -6   3   1     6503.14     6181.93     67.10 o
  -5   3   1      126.65      190.30     31.93 o
  -4   3   1     2384.86     2360.03     31.99 o
  -3   3   1        1.32        2.18      8.58 o
  -2   3   1    16999.67    17771.65    169.27 o
  -1   3   1      345.19      857.20     48.71 o
   0   3   1    16556.57    16657.94    164.41 o
   1   3   1       62.29      332.52     23.70 o
   2   3   1     2581.27     2624.09     27.87 o
   3   3   1     1672.13     1750.31     37.22 o
   4   3   1    10286.55    10025.14    104.37 o
   5   3   1     2031.85     2111.72     47.69 o
   6   3   1     1344.37     1257.22     16.45 o
   7   3   1      566.35      535.86     14.97 o
   8   3   1     2328.53     2281.96     43.57 o
   9   3   1      864.10      771.56     50.65 o
  10   3   1     1953.75     1827.26     45.40 o
  11   3   1      191.71      173.47     36.65 o
  12   3   1      516.81      491.27     35.28 o
  13   3   1      412.35      360.10     26.63 o
  14   3   1     1039.71     1130.67     37.10 o
  15   3   1       87.97       68.03     21.64 o
  16   3   1      103.58       79.47     26.40 o
 -16   4   1      202.01      163.91     28.48 o
 -15   4   1        0.12       16.02     25.35 o
 -14   4   1      518.34      535.03     37.04 o
 -13   4   1        0.03        6.36     20.78 o
 -12   4   1     3902.14     3756.71     73.15 o
 -11   4   1      896.59      813.89     47.02 o
 -10   4   1        7.45        3.22      6.24 o
  -9   4   1      766.03      824.13     34.39 o
  -8   4   1     4729.46     4519.60     68.03 o
  -7   4   1      861.51      859.87     18.55 o
  -6   4   1      741.89      749.47     15.01 o
  -5   4   1      228.05      266.15     23.90 o
  -4   4   1     4793.93     4613.06     55.47 o
  -3   4   1      351.58      359.74     16.81 o
  -2   4   1    18993.01    19867.06    230.47 o
  -1   4   1     1624.04     1762.31     37.03 o
   0   4   1     1042.88     1106.19     18.90 o
   1   4   1        2.91       12.22      9.80 o
   2   4   1    20236.34    20256.19    207.26 o
   3   4   1     1103.65     1113.33     53.44 o
   4   4   1       55.51       76.05     17.49 o
   5   4   1     1205.28     1125.80     21.57 o
   6   4   1     9450.01     9358.90    110.06 o
   7   4   1      243.07      233.00     10.45 o
   8   4   1     3176.98     3095.42     34.59 o
   9   4   1      141.36      132.45     23.84 o
  10   4   1     1037.28     1046.72     35.40 o
  11   4   1       81.37       51.88     22.45 o
  12   4   1     3106.85     2966.17     80.58 o
  13   4   1      160.72      128.50     27.70 o
  14   4   1       23.93       -0.43     24.51 o
  15   4   1       20.46       36.09     24.84 o
 -14   5   1      243.93      263.56     40.56 o
 -13   5   1      942.59     1009.32     41.01 o
 -12   5   1      106.98      146.74     25.88 o
 -11   5   1      100.80      108.42      8.83 o
 -10   5   1      809.40      816.09     24.29 o
  -9   5   1     2710.31     2607.03     47.01 o
  -8   5   1       19.72       22.12     12.05 o
  -7   5   1     1788.13     1776.55     35.90 o
  -6   5   1     3452.67     3319.49     42.47 o
  -5   5   1       69.50      104.36     15.00 o
  -4   5   1       24.10       42.39     12.70 o
  -3   5   1     4596.18     4320.73     65.94 o
  -2   5   1     2791.90     2762.41     37.77 o
  -1   5   1       31.74       46.84     10.41 o
   0   5   1     2192.28     2113.87     28.34 o
   1   5   1     2318.42     2263.32     33.24 o
   2   5   1        3.09       14.99     11.05 o
   3   5   1      622.53      608.74     18.95 o
   4   5   1     4403.21     4255.99     56.86 o
   5   5   1     1145.13     1138.45     25.09 o
   6   5   1     1681.62     1644.63     28.93 o
   7   5   1      578.39      639.89     17.13 o
   8   5   1      264.53      271.92     12.70 o
   9   5   1     1051.84     1035.47     22.36 o
  10   5   1      307.09      267.47     31.10 o
  11   5   1     2805.14     2807.77    177.35 o
  12   5   1      213.69      205.11     28.00 o
  13   5   1      331.77      342.84     34.74 o
  14   5   1      149.85      205.14     29.16 o
 -12   6   1      129.59      108.08     36.84 o
 -11   6   1     1354.09     1279.07     54.72 o
 -10   6   1       98.12      122.58     12.61 o
  -9   6   1      888.55      853.41     23.13 o
  -8   6   1       36.69       30.69     10.00 o
  -7   6   1      740.20      722.49     21.43 o
  -6   6   1        2.76       30.16     11.85 o
  -5   6   1     1133.78     1133.20     30.07 o
  -4   6   1      126.24      214.58     33.34 o
  -3   6   1       51.66       54.14     15.05 o
  -2   6   1      992.00      994.45     36.14 o
  -1   6   1     3339.69     3343.16     48.25 o
   0   6   1      821.22      870.44     26.65 o
   1   6   1     1008.08     1008.30     23.06 o
   2   6   1      362.50      349.30     18.29 o
   3   6   1     2259.85     2263.01     39.88 o
   4   6   1        0.05       35.21     13.85 o
   5   6   1      525.21      558.54     27.73 o
   6   6   1      746.25      753.30     18.62 o
   7   6   1       67.39       57.07     12.73 o
   8   6   1      128.06      161.43     23.01 o
   9   6   1      825.36      801.24     37.47 o
  10   6   1        3.58       21.36     26.38 o
  11   6   1      132.89      151.64     27.13 o
  12   6   1      118.41      117.07     27.39 o
 -10   7   1       80.16      100.86     26.78 o
  -9   7   1      929.84      930.88     41.15 o
  -8   7   1       20.84       22.03     12.22 o
  -7   7   1     1044.39     1022.58     28.66 o
  -6   7   1      163.30      219.61     14.32 o
  -5   7   1      409.35      408.91     21.11 o
  -4   7   1      253.43      289.52     22.35 o
  -3   7   1     2215.03     2185.98     44.06 o
  -2   7   1       42.55       70.16     18.88 o
  -1   7   1      205.60      260.19     26.48 o
   0   7   1       52.37       62.08     16.06 o
   1   7   1     2141.88     2153.82     38.90 o
   2   7   1       18.72       12.44     12.96 o
   3   7   1      771.00      845.48     26.24 o
   4   7   1       23.26       40.66     14.81 o
   5   7   1      523.74      598.12     24.61 o
   6   7   1       21.30        4.70     11.63 o
   7   7   1      390.64      427.12     21.06 o
   8   7   1      128.05      104.72     17.65 o
   9   7   1      354.07      258.44     30.55 o
  10   7   1       50.33       73.02     29.37 o
  -6   8   1       64.64      108.63     17.04 o
  -5   8   1      388.97      444.29     30.40 o
  -4   8   1      104.28      100.62     20.97 o
  -3   8   1        0.67        7.55     15.27 o
  -2   8   1       30.42       39.20     19.08 o
  -1   8   1      314.21      362.37     43.76 o
   0   8   1      263.95      244.67     22.45 o
   1   8   1      385.05      371.14     25.60 o
   2   8   1      440.93      589.27     27.40 o
   3   8   1      233.19      220.08     31.53 o
   4   8   1       15.27       19.49     16.17 o
   5   8   1      463.78      468.73     26.19 o
   6   8   1      174.16      207.88     17.52 o
 -18   0   2       26.73       13.43     17.60 o
 -16   0   2     2027.05     2021.62     61.83 o
 -14   0   2     1367.61     1441.29     50.84 o
 -12   0   2     1063.66     1046.50     33.54 o
 -10   0   2     3752.56     3791.38     63.82 o
  -8   0   2     8155.26     8869.72    144.30 o
  -6   0   2    47014.65    47661.73    916.94 o
  -4   0   2     2233.60     2396.15     56.87 o
   2   0   2       17.51       50.94      7.18 o
   4   0   2    37575.61    37088.55    655.83 o
   6   0   2       44.14       32.75     13.13 o
   8   0   2     7327.97     7664.80    124.24 o
  10   0   2     1945.03     1969.87     75.70 o
  12   0   2      238.09      238.13     23.33 o
  14   0   2     3494.58     3622.04     77.70 o
  16   0   2      129.76      159.28     68.56 o
 -18   1   2      698.64      696.29     33.30 o
 -17   1   2       71.10      111.76     18.81 o
 -16   1   2        3.27        2.91     11.10 o
 -15   1   2     1153.91     1112.95     27.57 o
 -14   1   2     7015.08     6797.56     87.29 o
 -13   1   2      699.56      679.51     21.26 o
 -12   1   2     1599.04     1631.89     25.43 o
 -11   1   2     3261.32     3085.81     41.40 o
 -10   1   2     5552.03     5966.80     68.58 o
  -9   1   2      156.33      278.90     12.15 o
  -8   1   2    16403.86    17531.98    208.33 o
  -7   1   2    11257.30    12047.91    137.62 o
  -6   1   2        0.89      139.78     20.60 o
  -5   1   2     1312.37     1297.98     54.04 o
  -4   1   2    25061.19    25235.62    310.59 o
  -3   1   2     6658.14     6794.68     75.47 o
  -2   1   2       49.03      111.25     19.93 o
  -1   1   2     3735.85     3845.53     51.70 o
   0   1   2    18321.67    18071.42    275.39 o
   1   1   2     2711.11     2753.87     36.30 o
   2   1   2       12.01       68.57     11.21 o
   3   1   2      624.28      563.81     15.47 o
   4   1   2      364.02      392.52     16.18 o
   5   1   2     4134.21     4207.85     55.62 o
   6   1   2     4121.98     4144.90     38.27 o
   7   1   2     4116.59     4292.60     43.15 o
   8   1   2      494.71      521.09     11.42 o
   9   1   2     1755.08     1691.32     20.33 o
  10   1   2     6924.82     7236.26     76.35 o
  11   1   2     1051.86     1035.90     19.41 o
  12   1   2     3841.21     3861.81     51.90 o
  13   1   2     1228.71     1205.20     30.00 o
  14   1   2      343.07      369.19     23.50 o
  15   1   2        9.28       11.68     10.24 o
  16   1   2      761.84      743.35     58.64 o
  17   1   2       19.61        4.40     20.91 o
 -17   2   2      263.85      304.38     25.74 o
 -16   2   2      341.34      361.75     23.75 o
 -15   2   2     1213.51     1157.52     23.96 o
 -14   2   2      237.96      284.87     16.62 o
 -13   2   2     2255.14     2180.57     31.11 o
 -12   2   2      611.37      589.98     14.09 o
 -11   2   2       49.06       59.59     10.68 o
 -10   2   2     2455.58     2428.29     31.86 o
  -9   2   2     6527.95     6469.09     71.29 o
  -8   2   2     4978.33     5799.29     65.81 o
  -7   2   2     1498.24     1395.39     23.62 o
  -6   2   2    14787.32    15400.46    185.28 o
  -5   2   2    22079.42    22882.64    282.53 o
  -4   2   2      928.91     1074.42     33.81 o
  -3   2   2     1345.38     1190.62     17.24 o
  -2   2   2      659.54      823.42     23.42 o
  -1   2   2      444.34      459.94     12.65 o
   0   2   2     1068.45     1265.61     17.79 o
   1   2   2       18.70      114.34      8.01 o
   2   2   2       45.48      125.10     14.21 o
   3   2   2      208.44      195.20      7.30 o
   4   2   2    10007.00    10198.26     87.32 o
   5   2   2     6767.11     6456.78     96.88 o
   6   2   2      468.24      540.16    133.58 o
   7   2   2     1003.95     1000.74     31.24 o
   8   2   2     2865.42     2999.57     50.06 o
   9   2   2      539.07      531.53     23.16 o
  10   2   2      377.89      370.86     32.57 o
  11   2   2     1973.79     1840.24     48.70 o
  12   2   2     1761.12     1606.47     42.51 o
  13   2   2      569.71      529.99     59.07 o
  14   2   2      669.20      730.41     32.97 o
  15   2   2      992.33     1035.90     37.86 o
  16   2   2       57.97       61.71     21.29 o
  17   2   2      159.75      155.95     25.71 o
 -17   3   2      453.18      447.15     34.66 o
 -16   3   2       91.12      111.98     27.80 o
 -15   3   2     3215.15     3088.56     73.42 o
 -14   3   2      117.55      130.33     15.67 o
 -13   3   2      345.33      347.62     25.81 o
 -12   3   2      705.97      662.78     46.54 o
 -11   3   2     8261.44     8064.99    115.44 o
 -10   3   2       42.32       29.79     12.90 o
  -9   3   2        6.84       12.01      7.99 o
  -8   3   2      419.23      407.40     15.94 o
  -7   3   2    11602.46    11401.35    116.91 o
  -6   3   2      197.79      385.12     45.16 o
  -5   3   2    10144.83    10247.52     96.63 o
  -4   3   2      808.80      767.58     32.39 o
  -3   3   2    14835.96    14879.44    153.59 o
  -2   3   2      547.60      554.88     24.96 o
  -1   3   2    23450.18    24313.36    246.90 o
   0   3   2       73.53      196.12     27.75 o
   1   3   2       22.42       55.03      8.19 o
   2   3   2      335.66      439.48     29.29 o
   3   3   2    12682.29    12815.72    122.40 o
   4   3   2      462.02      460.08     14.34 o
   5   3   2     3210.22     3195.48     40.78 o
   6   3   2       35.82       41.88      4.46 o
   7   3   2     2622.05     2494.82     44.36 o
   8   3   2      131.23      134.51     18.25 o
   9   3   2     5387.51     5126.89     81.78 o
  10   3   2       30.67       19.05     18.19 o
  11   3   2      256.36      316.77     28.83 o
  12   3   2       53.00       40.54     19.26 o
  13   3   2     1848.31     1764.96     49.90 o
  14   3   2        8.50       10.51     20.95 o
  15   3   2       53.81       77.44     21.31 o
  16   3   2        0.65       -5.36     20.88 o
 -16   4   2      142.85      184.95     33.12 o
 -15   4   2      948.38      896.17     40.21 o
 -14   4   2       20.48       40.11     22.69 o
 -13   4   2     1223.68     1223.48     40.57 o
 -12   4   2      421.88      409.90     23.87 o
 -11   4   2      215.47      195.12     23.52 o
 -10   4   2      647.11      676.58     18.32 o
  -9   4   2     5711.83     5664.81     68.68 o
  -8   4   2      103.17      158.38     33.22 o
  -7   4   2     1239.68     1224.37     20.49 o
  -6   4   2      882.16      927.05     21.81 o
  -5   4   2     6647.89     6437.10     69.98 o
  -4   4   2     1794.89     1872.87     40.69 o
  -3   4   2     1294.58     1226.43     38.57 o
  -2   4   2     3477.44     3419.44     51.53 o
  -1   4   2     1229.61     1237.45     23.14 o
   0   4   2     1128.07     1077.57     17.45 o
   1   4   2      766.61      710.75     15.96 o
   2   4   2      275.86      297.17     19.83 o
   3   4   2        3.48       15.74      7.11 o
   4   4   2     2893.74     2851.49     48.53 o
   5   4   2     3084.66     2987.36     39.66 o
   6   4   2      319.22      366.44     26.46 o
   7   4   2      170.68      176.48      8.04 o
   8   4   2     1106.32     1054.71     34.52 o
   9   4   2      333.51      375.37     24.62 o
  10   4   2       11.86       16.51     20.76 o
  11   4   2     3366.00     3187.61     70.36 o
  12   4   2      129.90      117.08     28.04 o
  13   4   2      101.31      114.66     23.36 o
  14   4   2       71.66       76.86     26.04 o
  15   4   2      473.65      585.09     43.21 o
 -14   5   2      523.54      576.08     48.57 o
 -13   5   2       50.37       84.63     30.22 o
 -12   5   2      221.72      142.67     18.52 o
 -11   5   2     3035.01     2745.54     36.43 o
 -10   5   2     1230.85     1163.36     27.00 o
  -9   5   2      152.87      235.24     15.07 o
  -8   5   2      654.34      660.44     18.49 o
  -7   5   2     5901.09     5638.38    101.83 o
  -6   5   2        0.68        8.81      8.62 o
  -5   5   2      584.68      623.78     29.74 o
  -4   5   2     5569.75     5465.16     79.33 o
  -3   5   2     2138.04     1976.80     53.59 o
  -2   5   2      555.55      593.09     26.28 o
  -1   5   2     1025.70     1016.83     23.91 o
   0   5   2      633.42      630.86     20.72 o
   1   5   2       65.87       71.31     12.55 o
   2   5   2      618.33      634.54     17.39 o
   3   5   2     1888.20     1913.99     34.07 o
   4   5   2      184.29      224.80     21.34 o
   5   5   2      144.66      136.97     13.60 o
   6   5   2     2043.44     2052.22     35.69 o
   7   5   2     2302.74     2337.34     37.76 o
   8   5   2      401.40      396.36     17.47 o
   9   5   2     1568.83     1543.90     44.37 o
  10   5   2     1532.17     1441.05     54.91 o
  11   5   2      341.75      408.35     47.01 o
  12   5   2      474.82      505.03     37.92 o
  13   5   2      499.45      493.64     34.69 o
  14   5   2      114.25      116.19     30.83 o
 -12   6   2      510.78      492.00     40.64 o
 -11   6   2        4.88       17.38     21.49 o
 -10   6   2      900.10      861.32     47.53 o
  -9   6   2       69.10       90.09     15.32 o
  -8   6   2      350.44      383.39     15.97 o
  -7   6   2        0.39       22.23      9.41 o
  -6   6   2     1967.57     1980.87     35.10 o
  -5   6   2      201.86      244.54     24.18 o
  -4   6   2      348.59      363.28     17.81 o
  -3   6   2       28.08       64.60     15.58 o
  -2   6   2     3932.21     3706.69     51.46 o
  -1   6   2       10.13       22.41     13.20 o
   0   6   2     2890.27     2840.51     38.64 o
   1   6   2        0.00        6.29     11.61 o
   2   6   2      238.84      319.15     24.76 o
   3   6   2       76.46      101.37     14.11 o
   4   6   2     3475.05     3488.24     58.14 o
   5   6   2       92.13       73.68     19.00 o
   6   6   2        0.04       -8.69      8.69 o
   7   6   2      117.48      141.07     19.94 o
   8   6   2      815.81      826.74     27.54 o
   9   6   2        2.79        9.10     10.30 o
  10   6   2      309.53      381.20     43.44 o
  11   6   2      136.64      183.86     51.43 o
  12   6   2      361.40      306.93     32.19 o
 -10   7   2      573.04      567.57     41.63 o
  -9   7   2       85.04       72.28     13.30 o
  -8   7   2     1286.00     1234.00     28.71 o
  -7   7   2        3.92       10.84     12.64 o
  -6   7   2      216.46      273.63     25.91 o
  -5   7   2       76.98       67.74     15.73 o
  -4   7   2     2306.64     2241.86     45.56 o
  -3   7   2      203.56      240.28     22.63 o
  -2   7   2      658.41      647.82     25.36 o
  -1   7   2      230.06      242.98     22.28 o
   0   7   2      466.31      560.05     33.50 o
   1   7   2        0.10       25.39     16.75 o
   2   7   2      229.18      287.93     17.48 o
   3   7   2       40.60       98.72     23.77 o
   4   7   2      446.70      492.37     21.82 o
   5   7   2       92.15      108.76     16.31 o
   6   7   2      970.19     1032.35     43.40 o
   7   7   2        6.72       17.05     10.74 o
   8   7   2       15.34       15.10     18.91 o
   9   7   2      129.62      192.17     41.10 o
  -6   8   2      361.98      415.02     38.00 o
  -5   8   2      356.96      332.41     38.75 o
  -4   8   2      160.46      154.05     47.33 o
  -3   8   2       50.75       48.41     17.92 o
  -2   8   2      431.53      463.66     25.95 o
  -1   8   2       97.86      124.13     22.42 o
   0   8   2      400.67      395.60     25.22 o
   1   8   2      589.99      591.01     29.30 o
   2   8   2        0.19       31.93     21.09 o
   3   8   2      205.11      180.34     26.33 o
   4   8   2      152.69      196.45     20.78 o
   5   8   2      211.22      262.71     32.16 o
 -17   0   3     2695.35     2541.47     63.02 o
 -15   0   3      856.59      925.64     29.59 o
 -13   0   3    16644.39    16696.37    640.51 o
 -11   0   3     2888.25     3054.71     82.20 o
  -9   0   3      190.01      234.71     15.81 o
  -7   0   3    22908.20    25337.91    439.03 o
  -5   0   3    15660.97    16706.54    277.23 o
  -3   0   3    27766.98    26467.21    454.51 o
   1   0   3    28401.34    28720.10    555.45 o
   3   0   3    24719.27    24018.96    391.13 o
   5   0   3     3067.89     3193.90     87.08 o
   7   0   3    16445.95    17839.73    281.97 o
   9   0   3     2124.39     2217.00     57.71 o
  11   0   3       66.28       61.97     13.64 o
  13   0   3     5462.40     5361.81     94.46 o
  15   0   3      193.87      211.76     15.11 o
  17   0   3      894.96      976.95     74.61 o
 -18   1   3       66.78       54.65     27.29 o
 -17   1   3        8.37       11.46     11.57 o
 -16   1   3      567.06      569.59     23.80 o
 -15   1   3     3974.69     3986.45     58.75 o
 -14   1   3       23.07       36.43     14.17 o
 -13   1   3     6995.45     6952.87     92.46 o
 -12   1   3      238.55      240.56     14.57 o
 -11   1   3      177.94      221.88     19.73 o
 -10   1   3       26.93       39.32      9.53 o
  -9   1   3    12857.24    13701.46    173.12 o
  -8   1   3     1574.98     1601.93     27.65 o
  -7   1   3     2353.19     2737.80     33.78 o
  -6   1   3     1470.20     1412.34     23.99 o
  -5   1   3    35012.84    35621.83    468.84 o
  -4   1   3     5110.20     5027.61     57.35 o
  -3   1   3     9136.78     9053.50    116.59 o
  -2   1   3      280.72      285.99     11.45 o
  -1   1   3     4710.55     4704.34     50.84 o
   0   1   3      550.72      588.17     13.21 o
   1   1   3     8935.39     8747.38     72.14 o
   2   1   3      667.47      608.46      9.39 o
   3   1   3      781.31      639.00     32.34 o
   4   1   3     6668.02     6609.02     82.03 o
   5   1   3    24358.05    24663.60    377.58 o
   6   1   3       66.83       40.36      4.41 o
   7   1   3      974.50     1000.93     27.73 o
   8   1   3     1481.98     1392.74     17.36 o
   9   1   3     6663.46     6859.55     68.25 o
  10   1   3      111.42      131.11     10.56 o
  11   1   3     3640.37     3647.19     47.58 o
  12   1   3       72.13       94.86      9.53 o
  13   1   3     1374.44     1381.80     35.50 o
  14   1   3       14.28        8.33      8.30 o
  15   1   3     1392.17     1327.75     32.35 o
  16   1   3      178.72      200.58     21.07 o
  17   1   3        0.59        2.30     15.01 o
 -17   2   3      643.40      603.82     34.89 o
 -16   2   3      319.97      317.19     16.73 o
 -15   2   3      115.73      126.86     15.93 o
 -14   2   3     5084.99     4971.78     60.19 o
 -13   2   3     1513.88     1480.95     24.33 o
 -12   2   3      206.62      219.71     14.79 o
 -11   2   3     2017.57     1983.36     26.92 o
 -10   2   3     4255.68     4306.11     55.03 o
  -9   2   3      600.57      621.22     15.91 o
  -8   2   3    11730.70    12647.35    136.87 o
  -7   2   3     5331.74     5703.90     59.80 o
  -6   2   3     1701.51     1745.24     31.42 o
  -5   2   3     4155.56     4804.06     70.71 o
  -4   2   3    17852.79    17668.19    204.74 o
  -3   2   3     3539.86     3729.77     42.51 o
  -2   2   3     3511.24     3539.80     34.79 o
  -1   2   3     1500.60     1786.47     47.11 o
   0   2   3     1532.88     1307.90     16.77 o
   1   2   3     1382.58     1410.66     20.15 o
   2   2   3     2672.91     2481.24     24.99 o
   3   2   3     8051.45     8181.01    132.04 o
   4   2   3     8530.36     7649.16    252.68 o
   5   2   3      324.66      452.17     17.43 o
   6   2   3     9285.32     9045.27    121.20 o
   7   2   3     3959.54     4056.59     63.63 o
   8   2   3     2271.79     2273.79     49.41 o
   9   2   3     2057.31     2018.44     40.16 o
  10   2   3     5582.66     5406.66     83.60 o
  11   2   3       43.65       50.47     18.05 o
  12   2   3     1312.29     1242.08     43.68 o
  13   2   3      110.05      148.81     31.96 o
  14   2   3     1778.10     1643.57     40.43 o
  15   2   3       37.04       27.54     24.85 o
  16   2   3      278.79      283.02     27.54 o
 -17   3   3       54.25       32.50     24.43 o
 -16   3   3     1988.07     2059.20     59.71 o
 -15   3   3      228.21      221.29     16.18 o
 -14   3   3      139.54      126.91     20.59 o
 -13   3   3      831.81      743.59     25.37 o
 -12   3   3     4724.93     4535.42     61.73 o
 -11   3   3       71.96       90.88     11.45 o
 -10   3   3       32.10       48.36     11.61 o
  -9   3   3      502.03      500.11     15.93 o
  -8   3   3     2704.32     2765.68     41.30 o
  -7   3   3      271.28      435.50     20.95 o
  -6   3   3     7641.79     7647.46     80.29 o
  -5   3   3      113.82      122.67     14.05 o
  -4   3   3     1572.19     1451.44     19.80 o
  -3   3   3      841.41      852.25     34.66 o
  -2   3   3    14061.64    13987.41    145.72 o
  -1   3   3      749.96      858.37     35.64 o
   0   3   3      636.70      683.14     17.02 o
   1   3   3      587.45      630.80     24.10 o
   2   3   3    10277.52    10195.72     96.58 o
   3   3   3       14.55       77.53     20.21 o
   4   3   3     4262.69     4118.39     53.28 o
   5   3   3        2.65        3.55      4.34 o
   6   3   3     2318.77     2259.69     39.79 o
   7   3   3       12.83       13.26     18.85 o
   8   3   3     2465.89     2398.39     54.93 o
   9   3   3      546.69      508.46     73.87 o
  10   3   3      793.18      732.35     36.82 o
  11   3   3      176.05      147.13     27.84 o
  12   3   3     3109.94     3045.77     64.53 o
  13   3   3      117.50      105.80     27.04 o
  14   3   3      520.00      479.10     31.19 o
  15   3   3        0.25        7.13     30.70 o
  16   3   3      661.52      669.14     36.60 o
 -16   4   3      552.28      572.66     42.33 o
 -15   4   3      274.10      311.29     31.05 o
 -14   4   3     2482.91     2463.64     72.23 o
 -13   4   3       21.28       13.37      7.80 o
 -12   4   3       43.53       61.21     11.19 o
 -11   4   3       29.53       55.94     11.42 o
 -10   4   3     3755.89     3691.65     48.69 o
  -9   4   3       77.86       76.82     10.00 o
  -8   4   3     4134.80     4150.10     56.88 o
  -7   4   3      178.50      196.46     11.38 o
  -6   4   3     1217.47     1226.64     20.13 o
  -5   4   3      974.99     1037.68     37.65 o
  -4   4   3    12548.33    12338.80    135.91 o
  -3   4   3     7923.61     7737.23    116.82 o
  -2   4   3      460.53      447.36     14.82 o
  -1   4   3      110.38      150.45     12.01 o
   0   4   3      651.59      560.55     13.73 o
   1   4   3      768.68      774.46     16.94 o
   2   4   3      400.88      342.04     11.00 o
   3   4   3     2037.49     1949.96     28.13 o
   4   4   3     7782.48     7577.42     75.46 o
   5   4   3      565.34      531.72     26.56 o
   6   4   3     5974.56     5965.00     74.10 o
   7   4   3       31.34       38.72      3.31 o
   8   4   3      142.10      133.03     19.86 o
   9   4   3       24.11       31.03     18.56 o
  10   4   3     4172.52     3998.98    113.65 o
  11   4   3       34.53       20.96     20.13 o
  12   4   3      351.39      331.23     30.54 o
  13   4   3       98.90      144.28     29.83 o
  14   4   3      756.44      768.62     46.81 o
  15   4   3       26.80       56.30     23.91 o
 -14   5   3       14.74       24.43     27.00 o
 -13   5   3      416.70      450.01     38.04 o
 -12   5   3      931.12      824.33     48.78 o
 -11   5   3     1180.53     1109.38     32.20 o
 -10   5   3      384.04      393.45     31.96 o
  -9   5   3     2989.38     2925.03     43.09 o
  -8   5   3      690.83      686.81     20.40 o
  -7   5   3       47.58      162.09     31.02 o
  -6   5   3      619.07      635.51     29.05 o
  -5   5   3     3902.97     3795.07     47.10 o
  -4   5   3      163.03      182.61     15.75 o
  -3   5   3      254.54      276.55     14.63 o
  -2   5   3     2030.87     1955.04     41.24 o
  -1   5   3      816.16      802.43     25.56 o
   0   5   3      103.91      132.21     11.85 o
   1   5   3     1301.79     1291.31     22.66 o
   2   5   3     1420.95     1333.81     21.85 o
   3   5   3       59.10       82.74     11.84 o
   4   5   3      784.57      799.88     34.76 o
   5   5   3     4063.50     4026.89     71.85 o
   6   5   3       58.30       47.11      8.64 o
   7   5   3       95.63      125.37     11.21 o
   8   5   3      947.52      922.03     39.35 o
   9   5   3     1033.39     1081.81     60.42 o
  10   5   3       40.54       26.46     25.96 o
  11   5   3     1338.08     1250.14     48.99 o
  12   5   3      479.82      538.70     69.96 o
  13   5   3      276.67      343.11     36.83 o
 -13   6   3      768.66      851.87     46.39 o
 -12   6   3       43.18       41.41     32.72 o
 -11   6   3      271.22      276.22     26.82 o
 -10   6   3      404.02      394.21     17.08 o
  -9   6   3      518.75      512.35     18.92 o
  -8   6   3      801.59      747.97     21.18 o
  -7   6   3     2153.06     2083.98     30.79 o
  -6   6   3      115.90      123.05     13.76 o
  -5   6   3       31.65       45.80     20.07 o
  -4   6   3       54.52       77.59     15.22 o
  -3   6   3     6137.15     5980.51    105.43 o
  -2   6   3       77.79      114.83     17.26 o
  -1   6   3     1661.99     1680.10     29.62 o
   0   6   3       10.37       10.86     10.56 o
   1   6   3      538.20      540.95     16.24 o
   2   6   3      369.73      390.20     19.37 o
   3   6   3     2480.41     2522.04     36.72 o
   4   6   3      273.86      251.02     34.84 o
   5   6   3       15.68       29.48     16.89 o
   6   6   3      596.92      589.21     27.33 o
   7   6   3     1067.79     1038.49     31.67 o
   8   6   3       44.07       53.76      9.12 o
   9   6   3      322.61      332.82     29.49 o
  10   6   3      411.00      396.60     43.19 o
  11   6   3      186.85      176.67     28.93 o
  12   6   3       10.12       10.88     25.46 o
 -10   7   3       46.35       29.27     24.85 o
  -9   7   3     1510.63     1502.16     35.07 o
  -8   7   3       73.57       77.44     15.17 o
  -7   7   3        0.79       -7.80     11.02 o
  -6   7   3        4.80        9.47     15.49 o
  -5   7   3     1350.49     1421.48     39.45 o
  -4   7   3      360.09      414.70     34.02 o
  -3   7   3      485.19      470.63     26.97 o
  -2   7   3       29.60       21.28     23.50 o
  -1   7   3      727.42      781.69     25.13 o
   0   7   3       25.98       13.90     14.84 o
   1   7   3     1048.78     1067.20     23.50 o
   2   7   3        0.22        6.26     11.61 o
   3   7   3      153.48      216.98     23.65 o
   4   7   3      275.15      311.18     20.49 o
   5   7   3     1192.66     1280.08     34.55 o
   6   7   3        1.74        7.95     12.71 o
   7   7   3      344.71      320.49     15.29 o
   8   7   3        4.90        8.38     22.70 o
   9   7   3      496.95      534.36     80.55 o
  -6   8   3      386.34      426.71     23.95 o
  -5   8   3       37.03       23.69     15.57 o
  -4   8   3      563.13      600.75     29.84 o
  -3   8   3      635.46      673.03     49.33 o
  -2   8   3       12.42       59.07     29.29 o
  -1   8   3      271.53      299.14     26.42 o
   0   8   3      287.31      331.08     50.42 o
   1   8   3      113.39      135.81     21.37 o
   2   8   3      211.44      184.31     23.08 o
   3   8   3      188.41      216.43     22.73 o
   4   8   3       66.08       88.60     23.26 o
   5   8   3        2.96       38.58     16.25 o
 -18   0   4     1125.02     1025.41     39.74 o
 -16   0   4     2972.24     2802.57     60.37 o
 -14   0   4     1633.09     1798.05     49.64 o
 -12   0   4      856.07      789.07     32.09 o
 -10   0   4      551.88      545.59     22.41 o
  -8   0   4     7645.76     7626.03    121.14 o
  -6   0   4    25534.37    26791.28    467.50 o
  -4   0   4     5898.91     5732.92     90.59 o
  -2   0   4    15084.31    14974.82    229.67 o
   0   0   4    11823.72    12074.75    122.88 o
   2   0   4    12946.20    13093.76    275.22 o
   4   0   4     9101.29     9394.86    135.51 o
   6   0   4     3149.52     2963.81     51.27 o
   8   0   4     6898.57     6858.05    265.81 o
  10   0   4        5.53       21.11     14.70 o
  12   0   4     2563.98     2571.26     81.47 o
  14   0   4        8.58        8.29     12.53 o
  16   0   4     2249.21     2270.97    105.86 o
 -18   1   4       42.88       37.95     14.62 o
 -17   1   4      220.65      268.21     18.75 o
 -16   1   4     1107.10     1098.35     31.60 o
 -15   1   4       41.85       41.51     16.18 o
 -14   1   4     1974.36     2005.08     36.56 o
 -13   1   4     1725.65     1736.84     30.85 o
 -12   1   4     3770.74     3852.77     56.13 o
 -11   1   4     1218.77     1151.84     30.91 o
 -10   1   4    10980.88    11464.19    142.46 o
  -9   1   4      804.78      801.84     40.38 o
  -8   1   4      448.47      566.31     16.47 o
  -7   1   4     9589.23     9995.46    115.71 o
  -6   1   4     5606.11     5764.18     64.49 o
  -5   1   4     1730.58     1789.81     30.72 o
  -4   1   4     1359.02     1381.99     24.56 o
  -3   1   4     1965.23     1864.29     31.00 o
  -2   1   4     1756.48     1938.74     26.83 o
  -1   1   4     6540.16     6526.61     66.34 o
   0   1   4     4712.21     4645.35     51.64 o
   1   1   4     1486.06     1463.94     27.62 o
   2   1   4      639.83      658.33     11.99 o
   3   1   4     4076.24     3837.00     36.14 o
   4   1   4     5118.91     5151.30     62.83 o
   5   1   4      640.32      628.66     10.20 o
   6   1   4     1517.23     2045.75     35.61 o
   7   1   4     5147.19     5331.30     99.61 o
   8   1   4     5871.56     6222.05     71.17 o
   9   1   4       24.60       36.96     12.48 o
  10   1   4     5275.04     5385.13     75.08 o
  11   1   4      820.23      816.06     15.13 o
  12   1   4     1474.02     1440.40     30.16 o
  13   1   4     1276.25     1266.02     26.35 o
  14   1   4     2007.83     2067.60     55.86 o
  15   1   4      451.10      480.29     31.39 o
  16   1   4       74.19       57.28     15.67 o
  17   1   4      156.55      192.54     50.34 o
 -17   2   4        0.50      -21.54     24.96 o
 -16   2   4      398.54      392.02     17.26 o
 -15   2   4     3289.70     3280.35     42.95 o
 -14   2   4      203.26      225.64     26.47 o
 -13   2   4        0.70       21.84      9.86 o
 -12   2   4     2796.88     2733.09     38.73 o
 -11   2   4     4336.12     4216.48     50.09 o
 -10   2   4       32.91       18.30      9.66 o
  -9   2   4     2471.11     2526.60     32.74 o
  -8   2   4     4023.52     4154.76     46.42 o
  -7   2   4      140.86      148.27     11.72 o
  -6   2   4    10525.61    11508.77    124.13 o
  -5   2   4    13562.99    13501.80    162.13 o
  -4   2   4      734.11      918.81     41.81 o
  -3   2   4      707.95      745.33     17.11 o
  -2   2   4     1219.34     1134.62     17.60 o
  -1   2   4     3186.14     2980.86     36.58 o
   0   2   4      153.50      186.08     11.49 o
   1   2   4      386.99      382.66     10.48 o
   2   2   4      915.45      870.74     12.52 o
   3   2   4     2774.75     2766.86     28.08 o
   4   2   4     4444.13     4548.97     68.51 o
   5   2   4    10269.37    10028.21    121.99 o
   6   2   4     1737.02     1768.73     39.76 o
   7   2   4      189.72      165.17     14.72 o
   8   2   4     3383.85     3358.19     73.35 o
   9   2   4     3079.06     2999.77     64.98 o
  10   2   4       62.41       98.58     18.93 o
  11   2   4      494.74      548.35     35.49 o
  12   2   4     1498.60     1523.26     38.42 o
  13   2   4      608.44      578.29     35.31 o
  14   2   4        8.96       15.52     17.93 o
  15   2   4     1160.23     1210.46     36.20 o
  16   2   4      503.49      519.84     34.73 o
 -17   3   4     1201.53     1071.76     42.02 o
 -16   3   4        6.23       14.53     23.17 o
 -15   3   4       95.24       70.81     15.86 o
 -14   3   4        0.11       -9.85      9.86 o
 -13   3   4     1906.74     1933.73     47.19 o
 -12   3   4       38.75       31.12     15.60 o
 -11   3   4      602.50      631.26     19.64 o
 -10   3   4      560.82      578.15     22.99 o
  -9   3   4     2902.34     2891.75     43.66 o
  -8   3   4        8.04       32.48     10.75 o
  -7   3   4     8589.34     8435.79    103.19 o
  -6   3   4       78.60       64.31     10.19 o
  -5   3   4        1.08        4.61      9.56 o
  -4   3   4      804.05      850.26     30.58 o
  -3   3   4    17488.60    17333.37    182.94 o
  -2   3   4        0.22       18.74      7.54 o
  -1   3   4     1599.91     1452.05     26.99 o
   0   3   4      353.31      422.21     12.26 o
   1   3   4    13857.15    14100.25    135.66 o
   2   3   4      704.57      729.10     32.36 o
   3   3   4     9968.45     9863.62    125.23 o
   4   3   4       40.87       63.54      5.14 o
   5   3   4     4240.37     4386.58     55.55 o
   6   3   4      106.29      119.22     13.89 o
   7   3   4     3507.07     3380.15     54.73 o
   8   3   4      276.99      254.41     40.23 o
   9   3   4     1273.63     1240.14     36.56 o
  10   3   4      426.75      429.60     24.02 o
  11   3   4     1651.48     1591.11     44.04 o
  12   3   4        9.45       16.51     20.26 o
  13   3   4     1778.16     1780.06     52.33 o
  14   3   4       37.24       35.39     23.90 o
  15   3   4     1139.36     1161.07     42.57 o
  16   3   4        8.30       12.33     23.04 o
 -16   4   4       94.72       98.33     36.89 o
 -15   4   4     2059.97     2059.62    121.32 o
 -14   4   4      105.87      110.20     11.38 o
 -13   4   4      282.19      258.14     10.01 o
 -12   4   4      212.48      221.06     15.52 o
 -11   4   4     5103.23     4854.83     57.38 o
 -10   4   4       16.79       14.51      8.07 o
  -9   4   4     2054.49     1982.61     49.62 o
  -8   4   4      578.01      587.26     16.88 o
  -7   4   4        3.85       -0.51      8.00 o
  -6   4   4      158.67      170.20     11.68 o
  -5   4   4     6503.23     6274.68     64.18 o
  -4   4   4     4694.93     4757.26     54.52 o
  -3   4   4      901.40      993.89     19.09 o
  -2   4   4      781.98      843.69     18.34 o
  -1   4   4     3844.90     3843.89     43.77 o
   0   4   4       48.83       45.23      8.84 o
   1   4   4     1790.03     1817.61     25.55 o
   2   4   4     1135.64     1053.86     19.05 o
   3   4   4     1663.80     1665.69     32.27 o
   4   4   4      704.62      689.00     21.34 o
   5   4   4     3846.46     3782.65     45.37 o
   6   4   4     1206.46     1162.74     16.85 o
   7   4   4      261.57      263.60     20.50 o
   8   4   4      387.47      428.36     33.80 o
   9   4   4     2686.13     2747.27     68.17 o
  10   4   4      296.21      249.45     29.99 o
  11   4   4     1146.09     1082.49     69.70 o
  12   4   4      250.79      306.60     36.83 o
  13   4   4      361.37      290.21     27.83 o
  14   4   4        3.04       12.80     20.20 o
  15   4   4      854.77      822.03     38.81 o
 -14   5   4      344.65      375.53     42.27 o
 -13   5   4      418.65      422.92     45.71 o
 -12   5   4      262.82      327.86     16.45 o
 -11   5   4      442.26      474.38     18.71 o
 -10   5   4     1094.81     1096.80     21.91 o
  -9   5   4     1253.86     1238.83     22.82 o
  -8   5   4      135.33      157.26     14.56 o
  -7   5   4     4335.97     4164.76     50.92 o
  -6   5   4     1494.97     1446.19     25.23 o
  -5   5   4      506.54      533.69     20.37 o
  -4   5   4      265.69      289.06     14.08 o
  -3   5   4     1847.81     1862.72     34.41 o
  -2   5   4      730.28      760.77     20.60 o
  -1   5   4       70.60       65.58     11.81 o
   0   5   4      563.31      562.33     16.15 o
   1   5   4      972.43      941.02     21.49 o
   2   5   4      236.04      227.01     13.04 o
   3   5   4      984.46      977.37     23.16 o
   4   5   4     5771.10     5780.56     65.89 o
   5   5   4      205.02      222.95     19.12 o
   6   5   4      235.18      239.91     12.04 o
   7   5   4     2619.17     2470.57     41.70 o
   8   5   4        1.46       22.40     16.41 o
   9   5   4      186.48      139.91     32.33 o
  10   5   4      238.10      272.97     27.26 o
  11   5   4      928.03      907.70     43.26 o
  12   5   4       11.58       17.72     21.51 o
  13   5   4      417.24      356.15     49.43 o
 -13   6   4       62.65       65.34     27.59 o
 -12   6   4      570.56      533.53     41.46 o
 -11   6   4      171.93      166.51     14.55 o
 -10   6   4       70.99       58.19     19.35 o
  -9   6   4      189.89      218.60     15.12 o
  -8   6   4      512.77      512.91     19.25 o
  -7   6   4       36.72       55.19     11.60 o
  -6   6   4      275.93      265.03     13.73 o
  -5   6   4        3.79        5.82     10.49 o
  -4   6   4     3386.76     3348.76     56.00 o
  -3   6   4      194.81      212.14     22.45 o
  -2   6   4     4025.15     3959.66     58.07 o
  -1   6   4       59.59       51.14     13.72 o
   0   6   4      690.31      673.66     21.80 o
   1   6   4      124.10      133.50     14.30 o
   2   6   4     2657.03     2657.83     45.12 o
   3   6   4       22.80       25.20     13.79 o
   4   6   4      182.57      193.50     38.90 o
   5   6   4       88.82       98.10     13.55 o
   6   6   4     1030.64     1076.24     30.64 o
   7   6   4       11.14       -3.00      8.79 o
   8   6   4      878.96      760.98     60.89 o
   9   6   4       22.18       18.88     25.50 o
  10   6   4       23.29       46.06     33.33 o
  11   6   4       76.34       55.55     28.77 o
 -10   7   4      939.67      956.14     59.23 o
  -9   7   4       63.91       70.07     15.44 o
  -8   7   4        6.21       15.31     10.99 o
  -7   7   4        0.67        0.67     11.67 o
  -6   7   4      702.92      691.46     22.49 o
  -5   7   4      416.12      398.29     18.41 o
  -4   7   4      614.72      660.89     23.89 o
  -3   7   4      188.91      213.71     16.89 o
  -2   7   4      124.27      135.06     16.55 o
  -1   7   4        7.42       10.27     14.70 o
   0   7   4      587.12      595.05     24.02 o
   1   7   4      106.63       92.80     16.64 o
   2   7   4      520.35      506.23     18.72 o
   3   7   4      754.70      742.66     22.77 o
   4   7   4     1814.46     1818.53     41.80 o
   5   7   4        8.61       11.73     13.82 o
   6   7   4      413.63      475.11     31.21 o
   7   7   4        2.33       17.74     20.32 o
   8   7   4       80.86      103.34     22.79 o
   9   7   4        1.69       15.23     28.66 o
  -6   8   4      120.85       92.43     14.98 o
  -5   8   4      377.59      378.45     23.17 o
  -4   8   4      216.15      231.00     37.12 o
  -3   8   4       30.69       10.93     19.80 o
  -2   8   4      594.48      602.84     53.63 o
  -1   8   4      506.71      595.21     39.45 o
   0   8   4       55.23       78.21     18.68 o
   1   8   4       30.51       37.63     19.11 o
   2   8   4      440.87      455.10     31.00 o
   3   8   4      121.29      200.87     37.89 o
   4   8   4       50.56       70.00     19.36 o
   5   8   4      262.65      294.47     21.63 o
 -17   0   5      334.38      310.41     43.73 o
 -15   0   5      187.24      271.70     26.23 o
 -13   0   5     4448.54     4707.47     98.42 o
 -11   0   5      588.46      528.87     29.07 o
  -9   0   5     6637.36     6513.15    115.90 o
  -7   0   5       11.14       45.94     14.03 o
  -5   0   5    11064.79    11166.84    177.65 o
  -3   0   5    16598.41    16180.94    260.94 o
  -1   0   5     3781.03     4339.51     72.38 o
   1   0   5    15320.31    15419.91    174.87 o
   3   0   5      338.50      332.88     12.85 o
   5   0   5     1527.23     1248.26     29.11 o
   7   0   5     4531.81     4390.87     81.04 o
   9   0   5       21.52       15.05     12.19 o
  11   0   5        1.15       23.47     10.38 o
  13   0   5      160.11      175.67     19.89 o
  15   0   5     2486.28     2630.64     67.67 o
 -18   1   5      336.74      391.88     22.54 o
 -17   1   5      298.41      309.50     20.78 o
 -16   1   5       84.56      118.62     16.16 o
 -15   1   5     1454.12     1506.83     36.54 o
 -14   1   5      359.97      411.61     22.74 o
 -13   1   5        2.94       48.05     18.55 o
 -12   1   5       11.49        6.53     10.80 o
 -11   1   5     2786.72     2934.40     42.92 o
 -10   1   5      825.22      786.53     21.01 o
  -9   1   5     2062.77     2022.31     64.76 o
  -8   1   5     3600.45     3565.43     53.32 o
  -7   1   5     8079.49     8772.73    100.13 o
  -6   1   5     6671.48     7541.35    103.28 o
  -5   1   5    24579.47    25570.92    318.78 o
  -4   1   5     4451.49     4279.94     50.28 o
  -3   1   5      630.56      678.43     19.35 o
  -2   1   5      244.45      286.79     24.39 o
  -1   1   5    49601.32    47266.41    742.85 o
   0   1   5     9051.33     8993.28    222.65 o
   1   1   5      740.00      680.26     16.09 o
   2   1   5     3902.34     3821.17     37.32 o
   3   1   5    10292.06    10331.48    110.04 o
   4   1   5      421.14      461.42     18.16 o
   5   1   5     1444.52     1467.40     30.95 o
   6   1   5     3087.13     2890.57     46.71 o
   7   1   5     3259.65     3312.62     65.98 o
   8   1   5        1.63       10.23      7.37 o
   9   1   5     3174.79     3202.41     39.28 o
  10   1   5      364.43      365.34     20.68 o
  11   1   5       17.68       26.03     11.91 o
  12   1   5        1.72        9.66      7.20 o
  13   1   5     2642.93     2623.95     39.79 o
  14   1   5       91.83       90.35      8.80 o
  15   1   5      637.13      630.99     23.94 o
  16   1   5      200.69      242.43     23.38 o
 -17   2   5       53.25       24.54     13.35 o
 -16   2   5      988.19      994.20     22.34 o
 -15   2   5       10.12       25.87     10.11 o
 -14   2   5      422.44      431.76     14.84 o
 -13   2   5      812.60      836.11     24.19 o
 -12   2   5     1776.24     1799.85     29.17 o
 -11   2   5      136.95      145.34     13.09 o
 -10   2   5     4804.72     4671.31     63.95 o
  -9   2   5     2829.54     2759.11     46.23 o
  -8   2   5      388.02      416.70     14.30 o
  -7   2   5      519.34      740.56     28.62 o
  -6   2   5     6331.76     5886.74     66.40 o
  -5   2   5     7027.52     7366.95     97.11 o
  -4   2   5     1511.61     1525.95     30.84 o
  -3   2   5     1561.63     1527.93     27.95 o
  -2   2   5     5204.10     4814.40     47.92 o
  -1   2   5     2310.32     2363.11     39.22 o
   0   2   5     5789.35     5639.07     53.79 o
   1   2   5      925.87      988.79     42.76 o
   2   2   5     6988.52     6887.39     59.94 o
   3   2   5     1584.39     1636.57     18.67 o
   4   2   5     1890.98     1678.71     34.76 o
   5   2   5     1689.78     1601.24     30.36 o
   6   2   5       27.64       48.22     13.30 o
   7   2   5      692.97      640.82     26.49 o
   8   2   5     3927.16     3760.89     58.18 o
   9   2   5        1.68        9.72     12.63 o
  10   2   5      414.75      467.49     45.11 o
  11   2   5       10.89       21.41     18.35 o
  12   2   5      127.42      177.66     46.28 o
  13   2   5      334.41      342.42     24.16 o
  14   2   5     1532.17     1474.89     47.00 o
  15   2   5      408.38      398.88     26.53 o
  16   2   5        0.58        6.51     17.23 o
 -17   3   5        1.76        3.49     19.96 o
 -16   3   5       26.90       51.95     25.55 o
 -15   3   5        2.01       12.61     11.79 o
 -14   3   5     1468.51     1487.35     36.97 o
 -13   3   5      288.22      274.22     34.91 o
 -12   3   5     1036.70     1006.80     31.86 o
 -11   3   5       13.27       15.20     11.38 o
 -10   3   5     2510.11     2404.65     43.44 o
  -9   3   5      170.36      161.91     16.86 o
  -8   3   5     4301.07     4090.83     55.94 o
  -7   3   5      116.08      142.98     12.51 o
  -6   3   5      616.87      678.98     18.54 o
  -5   3   5     1870.79     1882.93     31.78 o
  -4   3   5    17589.26    17163.15    186.46 o
  -3   3   5       50.40       64.61     15.21 o
  -2   3   5     3116.51     3168.91     34.37 o
  -1   3   5      717.95      750.10     28.67 o
   0   3   5     5794.30     5562.15     55.87 o
   1   3   5     1341.77     1519.06     21.23 o
   2   3   5     6683.01     6659.42     80.89 o
   3   3   5       44.30       92.91      8.73 o
   4   3   5      414.62      405.72      9.81 o
   5   3   5      583.00      623.28     23.10 o
   6   3   5     3341.53     3211.51     48.02 o
   7   3   5      130.00      158.80     23.26 o
   8   3   5      123.59      143.97     17.50 o
   9   3   5       12.60       -1.75     15.86 o
  10   3   5      339.51      330.79     25.24 o
  11   3   5       27.87       42.44     18.26 o
  12   3   5      464.23      434.43     26.55 o
  13   3   5        0.26       -3.74     19.09 o
  14   3   5      145.84      144.78     26.39 o
  15   3   5        3.77       -7.71     19.02 o
 -16   4   5      512.96      529.05     40.66 o
 -15   4   5        6.31       18.78     25.29 o
 -14   4   5      129.09      138.15     15.20 o
 -13   4   5      106.12      124.85     14.37 o
 -12   4   5     1528.37     1439.91     25.82 o
 -11   4   5       29.74       28.41      9.13 o
 -10   4   5     2087.33     2125.63     35.19 o
  -9   4   5     1336.91     1300.96     26.27 o
  -8   4   5      239.17      250.50     16.08 o
  -7   4   5        2.70        3.14      7.81 o
  -6   4   5     2367.78     2213.26     32.67 o
  -5   4   5      832.84      760.48     17.84 o
  -4   4   5     1436.97     1367.31     24.84 o
  -3   4   5      243.59      234.82     10.46 o
  -2   4   5     7464.38     7357.88     84.15 o
  -1   4   5      141.72      159.33     12.19 o
   0   4   5     1237.49     1174.72     24.73 o
   1   4   5     2333.68     2494.58     29.84 o
   2   4   5     2937.35     3033.99     32.75 o
   3   4   5      745.03      711.64     19.58 o
   4   4   5     3223.61     3187.80     59.64 o
   5   4   5      741.84      748.06     21.36 o
   6   4   5       34.30       29.98      4.41 o
   7   4   5      925.19      865.31     27.99 o
   8   4   5      741.64      722.60     37.44 o
   9   4   5      250.64      247.98     26.60 o
  10   4   5      285.47      297.07     31.73 o
  11   4   5      595.59      524.97     31.03 o
  12   4   5      414.03      405.98     33.27 o
  13   4   5       74.13       50.80     30.52 o
  14   4   5      913.92      916.84     44.13 o
 -14   5   5       90.81      120.44     28.46 o
 -13   5   5       32.84       34.88     12.38 o
 -12   5   5      405.12      402.76     19.78 o
 -11   5   5     2064.64     1988.57     35.30 o
 -10   5   5      449.80      485.94     18.38 o
  -9   5   5      991.05     1019.17     22.62 o
  -8   5   5      669.41      628.57     24.81 o
  -7   5   5      503.85      542.88     47.18 o
  -6   5   5     1573.70     1472.33     33.74 o
  -5   5   5     2787.66     2590.29     37.41 o
  -4   5   5     5013.65     4752.30     55.35 o
  -3   5   5      362.17      349.27     24.84 o
  -2   5   5      323.24      299.58     15.75 o
  -1   5   5     1731.88     1747.80     47.58 o
   0   5   5      402.69      391.77     15.29 o
   1   5   5        2.02       -3.76      7.41 o
   2   5   5     1161.55     1200.66     23.05 o
   3   5   5     3600.24     3573.54     56.02 o
   4   5   5       73.24       83.21     10.97 o
   5   5   5     1490.79     1489.27     45.24 o
   6   5   5     1891.28     1894.59     37.61 o
   7   5   5      652.95      593.26     18.26 o
   8   5   5        3.30       -6.92     18.30 o
   9   5   5     1421.94     1360.69     49.32 o
  10   5   5       38.31       38.00     24.67 o
  11   5   5        1.08      -17.00     26.36 o
  12   5   5       28.07       -7.37     23.33 o
  13   5   5      830.78      917.63     46.77 o
 -13   6   5      582.82      564.22     38.28 o
 -12   6   5       36.47      -25.89     27.08 o
 -11   6   5       63.49       50.22     11.66 o
 -10   6   5       10.28       19.10     14.13 o
  -9   6   5     2009.15     1941.79     35.20 o
  -8   6   5       32.10       34.24     17.18 o
  -7   6   5      678.26      633.39     23.73 o
  -6   6   5       32.39       45.67     10.88 o
  -5   6   5       72.65       84.46     22.36 o
  -4   6   5       36.55       69.09     20.77 o
  -3   6   5     1806.56     1807.27     31.52 o
  -2   6   5      120.08      129.98     19.35 o
  -1   6   5      236.09      219.04     18.16 o
   0   6   5       33.21       46.79     12.83 o
   1   6   5     3651.74     3673.07     50.27 o
   2   6   5        0.64       11.18     10.11 o
   3   6   5      685.57      706.15     18.80 o
   4   6   5        3.06       -4.45      9.92 o
   5   6   5      681.33      693.89     22.41 o
   6   6   5       17.17        9.44      9.91 o
   7   6   5      719.54      684.12     17.20 o
   8   6   5        8.78       -1.00     18.41 o
   9   6   5      110.20      186.44     33.82 o
  10   6   5       44.32       34.26     23.54 o
  11   6   5      910.08      963.10     61.91 o
 -10   7   5       44.21       52.82     14.08 o
  -9   7   5      255.43      276.90     35.55 o
  -8   7   5       60.73       82.10     12.82 o
  -7   7   5      463.61      485.30     24.50 o
  -6   7   5        2.02        4.34     10.96 o
  -5   7   5     1022.87     1043.06     28.14 o
  -4   7   5       28.27       30.34     14.91 o
  -3   7   5      279.00      317.32     24.84 o
  -2   7   5      101.89      101.52     17.02 o
  -1   7   5     2213.84     2300.97     44.67 o
   0   7   5      141.42      182.75     19.67 o
   1   7   5        2.94       10.59     12.99 o
   2   7   5      100.61      147.40     14.96 o
   3   7   5     1993.66     2036.26     35.44 o
   4   7   5        3.22       10.80     14.90 o
   5   7   5      803.40      899.20     27.50 o
   6   7   5      106.48      145.35     28.54 o
   7   7   5      321.65      397.53     40.84 o
   8   7   5       16.29       19.43     26.30 o
   9   7   5      403.04      543.88     68.25 o
  -6   8   5      359.77      353.49     20.29 o
  -5   8   5       87.78       85.27     17.28 o
  -4   8   5      123.24      102.51     19.16 o
  -3   8   5      149.43      161.03     27.15 o
  -2   8   5       87.68      146.02     26.22 o
  -1   8   5       63.83      123.76     33.14 o
   0   8   5       67.00      127.74     23.09 o
   1   8   5      398.69      451.04     22.46 o
   2   8   5      204.31      210.56     21.62 o
   3   8   5      114.47      129.69     37.36 o
   4   8   5      415.80      462.28     26.98 o
 -18   0   6     2073.94     2119.44     53.58 o
 -16   0   6      247.01      267.05     38.14 o
 -14   0   6     3163.56     3157.84     80.82 o
 -12   0   6        5.64       11.13     25.50 o
 -10   0   6     6631.78     6926.21    119.54 o
  -8   0   6      220.62      100.21     19.50 o
  -6   0   6     9696.94    10429.54    177.37 o
  -4   0   6    10635.80    10169.90    162.25 o
  -2   0   6      656.51      676.09     51.61 o
   0   0   6   169535.14   157748.09   2827.43 o
   2   0   6    12933.60    13445.32    210.05 o
   4   0   6     2850.57     2679.09     46.26 o
   6   0   6     5701.09     5372.57     81.24 o
   8   0   6     1273.32     1293.65     28.79 o
  10   0   6     4910.65     5052.44     93.74 o
  12   0   6        5.65       12.27     12.52 o
  14   0   6     3219.21     3186.51     69.63 o
  16   0   6      891.46      841.68    113.46 o
 -18   1   6      669.77      699.73     35.42 o
 -17   1   6       10.32        6.18     14.13 o
 -16   1   6      656.24      725.02     30.65 o
 -15   1   6      221.84      243.38     17.32 o
 -14   1   6      813.31      794.03     23.40 o
 -13   1   6      239.12      289.06     20.98 o
 -12   1   6     3963.43     3944.32     53.67 o
 -11   1   6        8.19       17.37     11.50 o
 -10   1   6     2752.25     2772.41     42.57 o
  -9   1   6     3039.38     3002.01     46.17 o
  -8   1   6     7287.60     7665.99     95.88 o
  -7   1   6       54.56       70.46     13.30 o
  -6   1   6    13578.76    14288.84    175.76 o
  -5   1   6      811.92      767.23     22.80 o
  -4   1   6     1051.67     1076.88     23.18 o
  -3   1   6     1778.05     1659.96     28.48 o
  -2   1   6        0.18       41.80     13.28 o
  -1   1   6     1075.20     1154.96     22.13 o
   0   1   6     9037.12     9398.92    135.22 o
   1   1   6     1681.88     1545.15     25.59 o
   2   1   6    15205.74    15627.13    158.92 o
   3   1   6     1150.97     1137.21     18.04 o
   4   1   6    17960.49    18940.95    191.79 o
   5   1   6     3125.06     2804.81     32.82 o
   6   1   6        0.38      126.82     12.87 o
   7   1   6     3257.54     3444.80     40.56 o
   8   1   6     8875.45     9403.07    104.22 o
   9   1   6     2027.96     1955.38     36.47 o
  10   1   6     1511.25     1615.67     30.73 o
  11   1   6       50.02       68.73      9.93 o
  12   1   6     2894.95     2867.45     42.99 o
  13   1   6       23.38        3.33      6.25 o
  14   1   6      604.99      600.89     43.12 o
  15   1   6      633.23      644.21     28.21 o
  16   1   6      172.58      156.72     43.51 o
 -17   2   6     1007.78     1108.85     35.63 o
 -16   2   6      108.71       75.43     12.05 o
 -15   2   6       24.78       20.99     10.69 o
 -14   2   6      494.36      513.65     17.47 o
 -13   2   6     1550.42     1449.15     32.96 o
 -12   2   6      247.61      239.06     16.48 o
 -11   2   6     4488.65     4451.97     60.81 o
 -10   2   6     2270.93     2195.05     36.96 o
  -9   2   6      460.16      486.26     21.28 o
  -8   2   6        2.94      139.90     56.25 o
  -7   2   6     5694.67     5157.43     61.54 o
  -6   2   6     1276.98     1457.51     43.62 o
  -5   2   6      219.89      340.17     19.11 o
  -4   2   6     3575.15     3464.06     45.14 o
  -3   2   6     1753.20     1574.18     22.56 o
  -2   2   6       26.91      146.53     34.37 o
  -1   2   6     8549.44     8067.18     95.61 o
   0   2   6     5440.27     5339.85     51.79 o
   1   2   6     6265.52     6091.66     63.34 o
   2   2   6     7777.80     7901.56     78.17 o
   3   2   6     4182.67     3877.16     39.68 o
   4   2   6      549.03      444.54     13.35 o
   5   2   6     1358.81     1285.29     24.39 o
   6   2   6     1031.26     1001.59     26.48 o
   7   2   6     3443.53     3117.38     49.29 o
   8   2   6      723.45      688.57     26.89 o
   9   2   6     1596.64     1588.42     44.62 o
  10   2   6     1319.79     1338.86     45.01 o
  11   2   6     2067.56     2040.98     43.16 o
  12   2   6      491.23      507.92     25.01 o
  13   2   6     1943.80     1909.33     42.31 o
  14   2   6      824.53      777.04     33.06 o
  15   2   6        3.08        0.94     20.48 o
  16   2   6      459.84      410.52     42.42 o
 -17   3   6      122.79      116.29     28.79 o
 -16   3   6       68.56      130.15     28.25 o
 -15   3   6      906.54     1015.11     44.46 o
 -14   3   6       89.35       58.28     20.93 o
 -13   3   6      586.89      660.97     23.38 o
 -12   3   6      188.16      172.32     22.89 o
 -11   3   6      555.26      534.93     22.50 o
 -10   3   6        0.49       -9.52     13.34 o
  -9   3   6     4239.44     4208.15     59.12 o
  -8   3   6        2.12       16.57     15.83 o
  -7   3   6      397.21      406.14     16.31 o
  -6   3   6      636.89      674.00     18.95 o
  -5   3   6     3628.40     3578.03     57.15 o
  -4   3   6      387.08      371.96     31.61 o
  -3   3   6     9809.74     9822.72     91.33 o
  -2   3   6      321.57      354.52     10.62 o
  -1   3   6     6074.49     6117.20     63.09 o
   0   3   6     1535.72     1658.10     40.60 o
   1   3   6    23166.54    24115.77    266.49 o
   2   3   6     1806.53     1949.25     42.24 o
   3   3   6      656.22      711.59     12.27 o
   4   3   6     3493.91     3802.89     42.65 o
   5   3   6    11731.93    11578.37    167.53 o
   6   3   6      175.45      220.47     22.98 o
   7   3   6     4682.30     4609.12     71.55 o
   8   3   6       34.93       48.56     18.37 o
   9   3   6     2292.21     2234.85     56.01 o
  10   3   6      160.80      169.27     28.52 o
  11   3   6     1625.05     1574.66     51.20 o
  12   3   6      487.92      478.82     30.03 o
  13   3   6      235.15      236.69     32.77 o
  14   3   6        0.16       -3.22     17.27 o
  15   3   6     1932.66     1839.12     49.84 o
 -16   4   6       42.09       84.63     28.87 o
 -15   4   6       16.96       32.94     22.44 o
 -14   4   6       88.65       66.47     20.33 o
 -13   4   6      659.05      699.13     31.05 o
 -12   4   6      140.58      154.89     18.63 o
 -11   4   6     2650.69     2734.39     48.26 o
 -10   4   6     1236.46     1233.70     28.83 o
  -9   4   6      638.42      641.58     33.09 o
  -8   4   6      700.88      730.36     24.23 o
  -7   4   6     3743.51     3630.70     46.88 o
  -6   4   6       56.66       55.50     10.12 o
  -5   4   6      453.81      405.21     14.90 o
  -4   4   6      163.32      150.75     11.26 o
  -3   4   6     3460.44     3235.84     36.96 o
  -2   4   6      247.31      266.46     13.35 o
  -1   4   6     1418.59     1342.96     27.82 o
   0   4   6      362.93      364.50     19.51 o
   1   4   6      908.70      819.80     20.99 o
   2   4   6       60.52       54.71      9.62 o
   3   4   6     4759.96     4535.76     70.87 o
   4   4   6      153.94      165.66     11.45 o
   5   4   6      419.57      392.87     22.15 o
   6   4   6      690.41      668.51     26.71 o
   7   4   6     1651.31     1646.59     35.36 o
   8   4   6       93.66       88.65     21.17 o
   9   4   6      649.34      648.35     54.85 o
  10   4   6      697.91      673.16     31.48 o
  11   4   6     2007.35     2099.71     52.13 o
  12   4   6      163.58      180.26     30.21 o
  13   4   6     1093.98     1082.37     44.62 o
  14   4   6        2.97      -10.38     21.91 o
 -14   5   6       14.00       25.12     23.67 o
 -13   5   6      184.36      215.06     23.79 o
 -12   5   6     1188.55     1123.29     31.04 o
 -11   5   6      229.49      240.04     15.75 o
 -10   5   6      651.86      630.57     24.37 o
  -9   5   6     1486.46     1421.65     30.67 o
  -8   5   6     1285.75     1314.74     32.23 o
  -7   5   6      638.62      678.61     18.51 o
  -6   5   6      651.53      656.94     18.64 o
  -5   5   6       70.79       99.41     12.84 o
  -4   5   6     1269.39     1261.76     34.75 o
  -3   5   6      607.12      628.10     17.20 o
  -2   5   6     3448.56     3458.42     47.09 o
  -1   5   6      164.60      191.22     11.78 o
   0   5   6      343.94      375.82     26.37 o
   1   5   6     3085.04     3157.19     40.40 o
   2   5   6      165.99      182.14     14.30 o
   3   5   6      594.23      592.13     25.26 o
   4   5   6      563.78      536.37     15.42 o
   5   5   6     1993.39     1943.08     32.55 o
   6   5   6      851.00      802.57     20.26 o
   7   5   6      548.08      545.54     26.78 o
   8   5   6     2626.23     2583.26     65.62 o
   9   5   6      678.33      644.34     49.32 o
  10   5   6       29.86       26.09     28.22 o
  11   5   6      330.96      342.86     31.13 o
  12   5   6      369.71      352.82     37.89 o
  13   5   6      127.31      127.73     27.97 o
 -13   6   6       36.88        9.41     21.25 o
 -12   6   6        8.23       21.32     11.83 o
 -11   6   6        0.43       -1.49      9.63 o
 -10   6   6     1542.03     1486.78     29.63 o
  -9   6   6       11.88       17.69     10.66 o
  -8   6   6      449.26      447.89     21.20 o
  -7   6   6      379.01      410.36     30.08 o
  -6   6   6      633.48      590.29     19.66 o
  -5   6   6      115.64      109.41     17.00 o
  -4   6   6     2605.94     2533.04     52.67 o
  -3   6   6      638.40      585.12     22.14 o
  -2   6   6       23.36       24.35     10.90 o
  -1   6   6       19.67       32.03     11.85 o
   0   6   6     3996.44     4025.08     56.90 o
   1   6   6       26.93       31.03     11.95 o
   2   6   6      680.83      692.03     21.40 o
   3   6   6      376.15      408.65     19.23 o
   4   6   6     1569.60     1568.37     59.38 o
   5   6   6      367.96      377.19     23.40 o
   6   6   6     1934.60     1910.31     48.45 o
   7   6   6       69.65       76.22     13.19 o
   8   6   6       29.12       40.99     26.22 o
   9   6   6      148.54      168.73     30.97 o
  10   6   6      850.80      882.75     47.03 o
  11   6   6      296.67      330.71     47.40 o
 -10   7   6      410.17      409.80     18.09 o
  -9   7   6       50.43       43.46     18.50 o
  -8   7   6      300.28      318.43     21.03 o
  -7   7   6       46.96       34.58     16.82 o
  -6   7   6      708.88      745.92     23.36 o
  -5   7   6      265.36      292.89     22.54 o
  -4   7   6      135.15      122.10     20.52 o
  -3   7   6       11.45       19.35     15.43 o
  -2   7   6     1360.28     1440.09     39.03 o
  -1   7   6       32.16       95.33     36.61 o
   0   7   6      193.87      160.03     21.84 o
   1   7   6        6.84       25.57     13.28 o
   2   7   6      275.68      311.82     19.70 o
   3   7   6       82.87       98.95     16.08 o
   4   7   6      299.93      379.13     23.18 o
   5   7   6        0.65        3.40     16.07 o
   6   7   6      270.55      227.33     25.26 o
   7   7   6        3.35       -1.76     17.90 o
   8   7   6     1088.23     1054.32     45.81 o
  -5   8   6       43.67       35.31     18.50 o
  -4   8   6      153.55      203.57     20.65 o
  -3   8   6       15.58       31.34     15.91 o
  -2   8   6       13.44       19.29     16.29 o
  -1   8   6      123.98      176.30     41.63 o
   0   8   6      351.96      352.78     25.11 o
   1   8   6       48.77       58.60     16.95 o
   2   8   6      256.07      282.14     25.72 o
   3   8   6      204.79      194.87    100.84 o
   4   8   6       85.42      144.16     22.86 o
 -17   0   7      207.97      185.56     26.88 o
 -15   0   7     3960.54     3894.26    117.94 o
 -13   0   7      139.40      176.10     21.48 o
 -11   0   7     2689.88     2610.51     56.02 o
  -9   0   7     4610.19     4758.99     91.99 o
  -7   0   7     7608.17     8232.78    134.91 o
  -5   0   7    14588.87    14300.65    234.26 o
  -3   0   7     2394.63     2360.08     55.09 o
  -1   0   7    10085.89     9643.74    126.21 o
   1   0   7      717.91      659.51     20.11 o
   3   0   7      450.32      443.49     32.99 o
   5   0   7     1687.83     1522.96     27.93 o
   7   0   7      451.13      476.44     21.88 o
   9   0   7    13700.57    14487.49    300.70 o
  11   0   7     2701.34     2778.15     54.27 o
  13   0   7     2274.37     2323.03     66.77 o
  15   0   7     1305.31     1326.53     57.80 o
 -18   1   7      114.88      113.06     21.93 o
 -17   1   7      698.89      606.07     23.64 o
 -16   1   7      143.22      154.07     27.02 o
 -15   1   7        1.11        9.89     11.97 o
 -14   1   7      831.66      826.15     24.58 o
 -13   1   7     4230.75     4207.94     65.56 o
 -12   1   7       50.95       54.04     19.04 o
 -11   1   7     3235.75     3239.89     56.87 o
 -10   1   7     1674.38     1582.90     37.91 o
  -9   1   7     1086.50     1011.70     23.98 o
  -8   1   7       54.80       60.73     11.48 o
  -7   1   7      142.60      117.93     24.33 o
  -6   1   7     6653.50     6805.13     83.18 o
  -5   1   7     1656.22     1711.35     28.86 o
  -4   1   7        9.64       16.75      9.96 o
  -3   1   7     1978.21     1904.54     33.44 o
  -2   1   7     1276.54     1272.09     23.19 o
  -1   1   7    18385.17    18512.50    233.44 o
   0   1   7    14924.24    14834.69    132.16 o
   1   1   7      366.27      347.90      7.87 o
   2   1   7      819.04      799.57     12.85 o
   3   1   7     7227.27     7112.84     84.12 o
   4   1   7      123.35       85.88      9.04 o
   5   1   7      455.75      612.41     22.38 o
   6   1   7     3888.61     4044.01     43.19 o
   7   1   7    10006.22    10249.57    114.42 o
   8   1   7     1154.75     1168.64     15.89 o
   9   1   7      837.46      882.59     16.38 o
  10   1   7     1716.04     1719.86     35.05 o
  11   1   7     6325.51     6395.62     93.29 o
  12   1   7        0.25        1.62      6.20 o
  13   1   7     3504.10     3157.14    128.86 o
  14   1   7      466.66      520.66     44.17 o
  15   1   7      151.60      193.16     26.39 o
  16   1   7        2.67       23.00     26.56 o
 -17   2   7       19.35       15.30     14.89 o
 -16   2   7      914.03      993.08     25.52 o
 -15   2   7      870.01      871.40     24.30 o
 -14   2   7     1109.91     1095.27     36.22 o
 -13   2   7      291.76      325.72     35.30 o
 -12   2   7     3773.52     3677.37     51.56 o
 -11   2   7     1219.55     1154.00     28.41 o
 -10   2   7      166.27      200.13     14.76 o
  -9   2   7     1369.16     1439.28     34.74 o
  -8   2   7    11459.69    11892.00    151.37 o
  -7   2   7     3122.40     3310.25     88.10 o
  -6   2   7     2867.42     2910.48     35.54 o
  -5   2   7     7548.93     7881.50     82.11 o
  -4   2   7      362.08      319.99     15.44 o
  -3   2   7      199.36      191.38     16.97 o
  -2   2   7     7134.22     6763.59     98.99 o
  -1   2   7     2504.41     2516.25     59.89 o
   0   2   7        2.89       12.75      4.35 o
   1   2   7     3088.74     3187.19     66.40 o
   2   2   7     8175.46     8235.35     81.77 o
   3   2   7      133.44      183.91      9.45 o
   4   2   7     1242.34     1148.83     16.10 o
   5   2   7     2555.19     2539.43     39.66 o
   6   2   7     5733.81     5638.33    153.99 o
   7   2   7        7.40        1.35     13.33 o
   8   2   7     7134.00     6933.22    141.42 o
   9   2   7     6683.39     6761.36    112.56 o
  10   2   7     2097.25     2104.14     70.55 o
  11   2   7     1781.85     1873.71     66.07 o
  12   2   7     4059.18     4104.16     81.84 o
  13   2   7      430.62      535.46     34.76 o
  14   2   7       20.81        7.02     14.82 o
  15   2   7       95.44       90.32     18.78 o
 -17   3   7        6.84       14.98     24.89 o
 -16   3   7     1310.83     1301.62     47.89 o
 -15   3   7        3.72       12.10     10.44 o
 -14   3   7     1078.94     1069.34     24.51 o
 -13   3   7       13.74       15.43     11.27 o
 -12   3   7      574.63      548.03     17.44 o
 -11   3   7       63.85       65.90     13.57 o
 -10   3   7     3596.33     3468.93     53.80 o
  -9   3   7        4.36       16.09     13.22 o
  -8   3   7      177.00      216.33     15.79 o
  -7   3   7      262.24      305.83     15.98 o
  -6   3   7     3921.76     3614.44     49.01 o
  -5   3   7      147.32      151.78     16.23 o
  -4   3   7     3660.93     3469.23     89.19 o
  -3   3   7       37.66       55.18     10.96 o
  -2   3   7     3417.70     3351.59     36.59 o
  -1   3   7       95.94      126.70     14.36 o
   0   3   7    13135.15    12836.68    131.07 o
   1   3   7     1174.64     1287.29     46.52 o
   2   3   7      170.03      195.56     13.35 o
   3   3   7      739.16      748.16     21.24 o
   4   3   7      851.71      783.67     13.06 o
   5   3   7       53.60       69.08      3.48 o
   6   3   7     1223.52     1100.32     34.14 o
   7   3   7        0.32       -2.47     14.51 o
   8   3   7      838.59      823.85     30.34 o
   9   3   7       12.06       -0.68     14.12 o
  10   3   7     5399.26     5284.20     87.61 o
  11   3   7      571.77      537.52     31.47 o
  12   3   7      244.26      200.34     29.95 o
  13   3   7       80.37       57.10     26.76 o
  14   3   7     2226.20     2104.51     55.67 o
  15   3   7        0.16      -18.27     24.13 o
 -16   4   7      536.79      626.39     49.77 o
 -15   4   7       57.64       57.34     15.08 o
 -14   4   7      761.85      770.99     31.37 o
 -13   4   7       16.92       24.03     14.59 o
 -12   4   7     4348.97     4144.24     75.74 o
 -11   4   7      200.03      224.23     25.09 o
 -10   4   7       69.53       61.58     16.49 o
  -9   4   7      415.76      406.45     22.15 o
  -8   4   7     4875.81     4718.65     70.87 o
  -7   4   7      431.59      430.28     14.89 o
  -6   4   7     1376.19     1359.67     26.25 o
  -5   4   7      423.19      390.73     21.87 o
  -4   4   7     1631.69     1581.47     20.65 o
  -3   4   7      196.37      195.93     13.50 o
  -2   4   7     6506.91     6451.89     82.86 o
  -1   4   7     1269.47     1302.91     27.48 o
   0   4   7      248.78      277.52     11.77 o
   1   4   7      965.42      984.39     20.39 o
   2   4   7     5499.59     5697.63     70.20 o
   3   4   7       94.18       88.64     13.22 o
   4   4   7      743.90      743.32     18.02 o
   5   4   7     2358.29     2383.19     52.24 o
   6   4   7     4922.00     4896.30     75.69 o
   7   4   7     1015.15      973.11     40.02 o
   8   4   7     5087.01     4846.08    165.62 o
   9   4   7       18.72       21.39     20.19 o
  10   4   7      889.94      912.44     37.80 o
  11   4   7       25.95       -1.39     21.12 o
  12   4   7     3787.50     3734.02     84.54 o
  13   4   7      168.33      182.63     35.76 o
  14   4   7       30.56       51.13     25.35 o
 -14   5   7      383.11      380.34     34.24 o
 -13   5   7      618.13      613.69     18.25 o
 -12   5   7       30.99       15.59     15.20 o
 -11   5   7      487.72      534.74     26.13 o
 -10   5   7      577.64      606.91     19.43 o
  -9   5   7     1426.51     1355.95     25.11 o
  -8   5   7        3.20       14.96     12.67 o
  -7   5   7     1494.86     1505.79     31.48 o
  -6   5   7     1736.62     1702.79     33.57 o
  -5   5   7      549.89      516.11     19.24 o
  -4   5   7      523.27      502.22     24.63 o
  -3   5   7      626.02      596.97     20.05 o
  -2   5   7      986.49     1012.28     24.95 o
  -1   5   7      565.48      568.33     22.83 o
   0   5   7     1878.51     1759.14     33.62 o
   1   5   7      827.81      873.30     30.88 o
   2   5   7      888.80      911.24     23.55 o
   3   5   7     1484.80     1484.14     36.86 o
   4   5   7      234.59      264.33     12.06 o
   5   5   7      190.61      191.40      8.63 o
   6   5   7     1250.50     1215.75     24.60 o
   7   5   7     1819.28     1764.89    115.98 o
   8   5   7      404.45      384.23     34.78 o
   9   5   7      430.59      453.04     39.88 o
  10   5   7     1478.11     1427.56    175.76 o
  11   5   7      934.79     1039.15    181.54 o
  12   5   7      116.73      113.33     31.41 o
 -13   6   7        0.51       -6.34     20.17 o
 -12   6   7      229.80      242.76     21.18 o
 -11   6   7      777.35      768.02     20.77 o
 -10   6   7        0.75        8.88     12.83 o
  -9   6   7      815.43      794.54     21.48 o
  -8   6   7      320.54      329.51     24.22 o
  -7   6   7      258.31      251.83     18.41 o
  -6   6   7       30.46       29.82     13.26 o
  -5   6   7     1209.16     1176.55     26.95 o
  -4   6   7        4.20        9.48     10.77 o
  -3   6   7        1.08        8.59     13.85 o
  -2   6   7      113.28       97.59     21.47 o
  -1   6   7     2457.02     2369.46     37.62 o
   0   6   7      185.41      248.83     20.17 o
   1   6   7     1139.05     1210.98     27.73 o
   2   6   7        6.34        8.82      9.63 o
   3   6   7      243.26      261.38     18.35 o
   4   6   7        0.27       10.52     12.79 o
   5   6   7     1048.38      986.37     34.57 o
   6   6   7      337.35      363.80     19.88 o
   7   6   7      182.43      178.10     38.84 o
   8   6   7      134.73      125.97     26.02 o
   9   6   7      819.30      899.14     48.77 o
  10   6   7      179.80      207.31     36.38 o
 -10   7   7      287.28      256.67     16.78 o
  -9   7   7      309.71      315.86     18.73 o
  -8   7   7        9.80       12.83     12.95 o
  -7   7   7      934.35      944.67     29.72 o
  -6   7   7      131.87      162.41     28.47 o
  -5   7   7       49.51       50.54     13.10 o
  -4   7   7       44.54       42.31     14.25 o
  -3   7   7      537.48      525.27     42.96 o
  -2   7   7       11.28        8.44     11.39 o
  -1   7   7      563.60      560.08     27.99 o
   0   7   7       59.31       52.11     17.57 o
   1   7   7      442.13      497.12     26.34 o
   2   7   7       57.08       46.74     16.16 o
   3   7   7     1091.19     1151.28     26.55 o
   4   7   7      646.50      742.29     34.96 o
   5   7   7        6.77       -5.22     16.39 o
   6   7   7      211.31      224.93     25.26 o
   7   7   7     1323.00     1383.83    222.02 o
   8   7   7       14.69       19.32     21.78 o
  -5   8   7      317.35      352.93     33.19 o
  -4   8   7      107.02      151.62     18.26 o
  -3   8   7        0.61      -11.43     13.88 o
  -2   8   7      152.71      266.54     46.29 o
  -1   8   7      309.61      322.70     31.26 o
   0   8   7       15.04       14.38     17.96 o
   1   8   7      270.08      276.20     51.52 o
   2   8   7      309.07      386.53     29.10 o
   3   8   7       31.22       37.49     16.75 o
 -18   0   8      142.88      100.62     37.47 o
 -16   0   8     1322.59     1406.54     74.67 o
 -14   0   8     3523.08     3379.35     82.60 o
 -12   0   8        3.87       31.98     17.86 o
 -10   0   8     3668.04     3539.55     70.63 o
  -8   0   8       14.53       57.16     20.84 o
  -6   0   8    22900.87    22835.45    400.58 o
  -4   0   8     1986.68     1897.64     41.82 o
  -2   0   8    12107.84    11852.31    190.14 o
   0   0   8    71407.80    70930.19   1049.54 o
   2   0   8     5782.00     5820.50     68.98 o
   4   0   8    24733.74    26481.01    381.23 o
   6   0   8     1919.01     1909.74     34.37 o
   8   0   8     6355.38     6823.08    117.12 o
  10   0   8     3995.55     4090.87     72.08 o
  12   0   8      839.56      821.17     77.70 o
  14   0   8     2821.00     2819.95     60.54 o
 -18   1   8     1323.55     1429.13     34.55 o
 -17   1   8       42.77       31.19     16.40 o
 -16   1   8      225.31      265.40     22.37 o
 -15   1   8      517.38      544.18     25.06 o
 -14   1   8     3439.47     3381.41     54.58 o
 -13   1   8      229.33      253.32     22.62 o
 -12   1   8     1441.27     1417.75     29.11 o
 -11   1   8     1022.18      998.13     25.08 o
 -10   1   8      833.20      897.57     24.91 o
  -9   1   8      621.41      560.53     19.35 o
  -8   1   8     6670.31     6535.00     90.47 o
  -7   1   8     3130.82     3046.04     44.11 o
  -6   1   8      867.40     1109.03     25.97 o
  -5   1   8      253.37      218.42     15.03 o
  -4   1   8     4755.73     4543.70     54.89 o
  -3   1   8      180.77      250.11     17.05 o
  -2   1   8     3822.12     3585.84     44.57 o
  -1   1   8     2076.17     1932.48     27.17 o
   0   1   8    16673.63    17682.38    170.14 o
   1   1   8      480.56      457.96      9.19 o
   2   1   8     8855.67     8880.20     86.18 o
   3   1   8     1718.39     1569.46     37.90 o
   4   1   8     6000.77     6431.32     95.57 o
   5   1   8     1700.44     1594.29     21.98 o
   6   1   8     4767.29     4743.37     50.43 o
   7   1   8      399.17      436.77     14.19 o
   8   1   8     1774.48     1886.22     24.23 o
   9   1   8     1721.51     1714.52     27.28 o
  10   1   8     2236.40     2255.02     38.95 o
  11   1   8      105.25       78.28      8.38 o
  12   1   8     2811.79     2811.64    106.72 o
  13   1   8      766.52      700.27     54.40 o
  14   1   8      145.24      225.85     40.25 o
  15   1   8       92.97       99.23     18.72 o
 -17   2   8      650.76      654.29     28.31 o
 -16   2   8      235.86      250.65     18.02 o
 -15   2   8      424.16      467.74     41.59 o
 -14   2   8      678.31      711.44     24.65 o
 -13   2   8     3054.86     3055.96     48.85 o
 -12   2   8        3.56       10.30     11.06 o
 -11   2   8      222.28      212.22     16.55 o
 -10   2   8     2347.36     2334.22     37.74 o
  -9   2   8     2089.33     1925.34     38.99 o
  -8   2   8      186.84      208.65     17.05 o
  -7   2   8     2743.01     2565.83     40.28 o
  -6   2   8     4548.72     4482.52     63.05 o
  -5   2   8     4360.94     4278.07     45.54 o
  -4   2   8      279.88      254.73     11.33 o
  -3   2   8     4419.40     4025.37     47.62 o
  -2   2   8     2426.70     2406.29     32.98 o
  -1   2   8      673.36      739.11     18.47 o
   0   2   8     4247.67     3957.40    127.84 o
   1   2   8    14680.76    14569.99    154.56 o
   2   2   8      114.16      144.08      9.64 o
   3   2   8      279.11      300.21     13.37 o
   4   2   8     8531.78     8664.85     85.34 o
   5   2   8     4536.80     4447.22     92.47 o
   6   2   8        0.16       14.74     15.82 o
   7   2   8     2965.90     2915.98     66.32 o
   8   2   8     2243.61     2356.67     50.22 o
   9   2   8       24.46       27.54     16.61 o
  10   2   8      666.38      700.35     42.08 o
  11   2   8     2331.23     2247.21     53.70 o
  12   2   8     1479.35     1488.13     56.04 o
  13   2   8      412.47      388.63     34.63 o
  14   2   8      676.97      598.15     42.60 o
  15   2   8      640.16      728.64     65.87 o
 -17   3   8      333.76      357.31     25.02 o
 -16   3   8       10.00       -2.88     12.09 o
 -15   3   8     1671.75     1663.93     34.77 o
 -14   3   8       11.67        9.70     10.20 o
 -13   3   8        6.27       14.69     10.10 o
 -12   3   8      134.73      150.78     21.07 o
 -11   3   8     2026.90     2058.62     32.16 o
 -10   3   8        3.24        8.09     10.39 o
  -9   3   8      420.82      399.15     20.47 o
  -8   3   8       27.98       35.21     11.38 o
  -7   3   8     2266.67     2127.61     33.18 o
  -6   3   8       10.84       32.18     14.68 o
  -5   3   8     5657.57     5401.39     66.53 o
  -4   3   8      204.32      180.95     12.72 o
  -3   3   8      731.62      694.67     13.45 o
  -2   3   8        6.10       59.28     22.45 o
  -1   3   8    15440.85    15140.91    161.97 o
   0   3   8       43.24       88.14     24.37 o
   1   3   8     3044.93     3206.97     35.92 o
   2   3   8       15.68       21.54      8.18 o
   3   3   8     8374.35     8293.82     84.89 o
   4   3   8      594.17      610.04     13.31 o
   5   3   8     3747.53     3551.04     71.24 o
   6   3   8      200.32      224.73     29.11 o
   7   3   8       12.84       23.03     12.91 o
   8   3   8      124.19      104.95     18.46 o
   9   3   8     4860.00     4522.41     81.54 o
  10   3   8       81.19       68.57     21.28 o
  11   3   8      329.00      346.30     24.20 o
  12   3   8        5.37       -1.12     14.91 o
  13   3   8     1332.38     1338.12     46.39 o
  14   3   8        0.05        6.42     20.50 o
 -16   4   8       72.69       70.67     25.08 o
 -15   4   8      316.93      327.90     27.06 o
 -14   4   8       21.52       29.96     16.49 o
 -13   4   8     1812.49     1809.67     51.75 o
 -12   4   8      415.45      366.75     31.52 o
 -11   4   8       91.88      122.85     21.15 o
 -10   4   8      644.66      633.54     21.97 o
  -9   4   8     2239.39     2162.12     40.95 o
  -8   4   8      182.85      174.06     16.85 o
  -7   4   8     2052.50     2039.82     38.22 o
  -6   4   8     1277.42     1293.73     22.60 o
  -5   4   8      414.36      380.58     15.93 o
  -4   4   8       13.31       26.86     11.27 o
  -3   4   8     4598.44     4361.85     56.76 o
  -2   4   8      175.52      200.76     12.63 o
  -1   4   8      234.90      237.26      9.49 o
   0   4   8     1345.84     1326.91     30.84 o
   1   4   8     8510.11     8507.64     89.09 o
   2   4   8       79.12      107.44     13.84 o
   3   4   8      920.33      939.38     20.10 o
   4   4   8     1134.27     1154.27     21.89 o
   5   4   8     2752.95     2739.67     32.82 o
   6   4   8       18.03       24.11     15.93 o
   7   4   8      763.96      712.74     31.21 o
   8   4   8      708.58      691.76     31.01 o
   9   4   8       63.84       51.32     19.23 o
  10   4   8      122.19      105.74     29.77 o
  11   4   8     2967.31     2930.16     64.78 o
  12   4   8      141.49      163.59     30.82 o
  13   4   8      200.75      214.92     30.68 o
 -14   5   8      915.23      826.87     30.86 o
 -13   5   8       27.42       37.65     12.37 o
 -12   5   8      902.29      861.73     23.27 o
 -11   5   8      544.14      505.86     19.55 o
 -10   5   8      225.44      219.29     33.30 o
  -9   5   8      178.36      198.86     22.46 o
  -8   5   8     1236.54     1305.81     31.49 o
  -7   5   8     1175.42     1103.01     28.03 o
  -6   5   8      105.95      128.13     14.41 o
  -5   5   8      323.73      334.49     15.23 o
  -4   5   8     2545.45     2508.79     32.51 o
  -3   5   8      166.16      144.84     17.58 o
  -2   5   8     1210.74     1161.24     27.47 o
  -1   5   8      656.44      681.21     17.74 o
   0   5   8      538.38      555.63     19.39 o
   1   5   8      309.00      340.65     19.95 o
   2   5   8     2761.99     2811.24     90.45 o
   3   5   8      744.18      769.68     32.19 o
   4   5   8       58.12       62.52     13.30 o
   5   5   8      549.57      562.78     32.21 o
   6   5   8     1359.18     1325.03     25.57 o
   7   5   8      557.05      527.78     27.21 o
   8   5   8      488.69      455.88     29.55 o
   9   5   8     1117.69     1006.53     67.98 o
  10   5   8      937.89      856.59     76.07 o
  11   5   8       22.33       13.17     31.86 o
  12   5   8      736.86      867.06     45.59 o
 -12   6   8      271.52      300.22     19.48 o
 -11   6   8       35.53       37.46     15.00 o
 -10   6   8     1191.49     1258.15     55.93 o
  -9   6   8        2.36       10.35     11.85 o
  -8   6   8        3.79        0.50     11.81 o
  -7   6   8       58.47       54.83     15.06 o
  -6   6   8     1865.48     1901.82     41.19 o
  -5   6   8        2.83       -0.24     12.53 o
  -4   6   8      522.55      580.64     20.41 o
  -3   6   8      139.20      178.22     23.37 o
  -2   6   8     2146.10     2076.80     35.12 o
  -1   6   8       11.72       17.78     18.19 o
   0   6   8     4386.97     4495.18     59.45 o
   1   6   8      718.61      669.04     25.89 o
   2   6   8       51.89       50.05     15.89 o
   3   6   8      112.43      117.86     12.50 o
   4   6   8     3103.92     3167.72     92.77 o
   5   6   8        1.54       10.15     10.59 o
   6   6   8      198.19      213.61     22.41 o
   7   6   8       87.14      119.45     25.46 o
   8   6   8      844.19      808.60     48.76 o
   9   6   8        1.43       23.12     27.65 o
  10   6   8      707.30      729.19     40.11 o
 -10   7   8       49.31       26.34     15.92 o
  -9   7   8        0.77        4.54     15.00 o
  -8   7   8      843.95      893.89     44.60 o
  -7   7   8      125.60      136.42     26.68 o
  -6   7   8        8.92       10.25     18.50 o
  -5   7   8      150.43      192.24     16.38 o
  -4   7   8      939.46      971.91     30.11 o
  -3   7   8       14.23       21.11     11.74 o
  -2   7   8      776.07      800.09     40.80 o
  -1   7   8      213.13      229.16     16.55 o
   0   7   8      450.68      493.23     22.77 o
   1   7   8       86.95      130.06     19.33 o
   2   7   8      865.56      949.00     39.20 o
   3   7   8       77.54      102.85     14.70 o
   4   7   8      108.73      108.55     15.08 o
   5   7   8       70.35       66.26     22.64 o
   6   7   8      825.75      852.71     59.50 o
   7   7   8        3.87       -4.32     25.53 o
  -4   8   8       24.23       16.72     15.93 o
  -3   8   8      200.06      181.55     24.89 o
  -2   8   8      288.42      324.12     33.03 o
  -1   8   8        9.97       22.73     13.81 o
   0   8   8      632.93      615.35     50.14 o
   1   8   8      181.88      229.87     17.57 o
   2   8   8        0.30       10.06     13.27 o
 -17   0   9      904.03      920.20     58.17 o
 -15   0   9      913.51      894.04     35.73 o
 -13   0   9     7720.30     7732.06    156.97 o
 -11   0   9     4899.10     4848.84    104.39 o
  -9   0   9       62.27       84.95     27.87 o
  -7   0   9     8936.22     8442.20    142.77 o
  -5   0   9     1006.28      998.10     31.02 o
  -3   0   9    15506.84    15796.81    273.52 o
  -1   0   9    59418.50    59302.62    985.08 o
   1   0   9     3899.64     4115.71     46.73 o
   3   0   9    26525.26    28403.24    506.11 o
   5   0   9      633.39      720.06     19.01 o
   7   0   9    12050.34    12682.23    217.79 o
   9   0   9     3778.30     3830.71     66.63 o
  11   0   9       45.24       43.46     12.84 o
  13   0   9     2447.87     2469.41    102.69 o
  15   0   9        4.79      -24.38     62.23 o
 -18   1   9        8.87       17.71     15.73 o
 -17   1   9       99.31       76.62     17.08 o
 -16   1   9      484.68      471.98     28.11 o
 -15   1   9     1305.28     1331.95     33.85 o
 -14   1   9      128.98      184.53     18.40 o
 -13   1   9     1640.56     1645.74     54.52 o
 -12   1   9      189.21      228.57     22.03 o
 -11   1   9      110.17      116.06     16.30 o
 -10   1   9      197.67      207.25     17.89 o
  -9   1   9     6329.14     6397.87     93.20 o
  -8   1   9     1234.05     1162.44     27.04 o
  -7   1   9     2887.52     2957.38     44.81 o
  -6   1   9     3065.37     3067.05     45.69 o
  -5   1   9    12920.32    13103.38    155.46 o
  -4   1   9     1862.46     1900.37     32.24 o
  -3   1   9     2467.81     2188.62     36.74 o
  -2   1   9     1808.03     1703.94     27.07 o
  -1   1   9     4138.46     4429.92     40.08 o
   0   1   9     3169.16     3220.53     43.39 o
   1   1   9    14402.63    14632.78    134.36 o
   2   1   9     2557.70     2504.55     24.84 o
   3   1   9      192.73      289.67     18.94 o
   4   1   9     4720.74     4726.59     49.31 o
   5   1   9    18326.41    20502.14    221.51 o
   6   1   9      159.00      163.06      7.67 o
   7   1   9     2755.44     2790.56     45.74 o
   8   1   9     1688.45     1639.92     21.85 o
   9   1   9     2145.14     2118.51     30.31 o
  10   1   9        1.64       10.06      7.33 o
  11   1   9     1487.87     1476.45     31.61 o
  12   1   9       14.72       15.70      6.93 o
  13   1   9      105.89       76.04     24.33 o
  14   1   9       39.73       31.80     23.32 o
  15   1   9      761.77      821.94     47.92 o
 -17   2   9      173.40      242.92     19.99 o
 -16   2   9        9.30       30.65     14.27 o
 -15   2   9      161.06      178.79     17.01 o
 -14   2   9     2719.61     2611.17     46.23 o
 -13   2   9      305.09      351.40     26.27 o
 -12   2   9      529.73      501.28     32.45 o
 -11   2   9     2114.25     2035.87     39.85 o
 -10   2   9      936.22      928.38     26.45 o
  -9   2   9       18.03        7.18     13.49 o
  -8   2   9     9184.02     9127.78    114.31 o
  -7   2   9      783.70      646.74     38.95 o
  -6   2   9        1.62       -2.91     11.49 o
  -5   2   9       79.61      197.15     34.10 o
  -4   2   9     7851.35     7849.08     79.33 o
  -3   2   9     6426.66     6699.80    109.54 o
  -2   2   9     2589.46     2595.78     38.50 o
  -1   2   9     5720.73     5616.34     68.60 o
   0   2   9    12431.76    12419.66    142.31 o
   1   2   9      400.50      472.57     42.02 o
   2   2   9     6641.44     6741.08     69.46 o
   3   2   9    11503.86    12173.31    146.13 o
   4   2   9     5226.63     5294.68     54.66 o
   5   2   9        3.12        7.64      8.90 o
   6   2   9     8246.87     8198.58    167.99 o
   7   2   9     3740.78     3766.88     73.29 o
   8   2   9       12.13       36.31     21.27 o
   9   2   9     1719.53     1787.65     48.53 o
  10   2   9     4758.59     4750.48     95.51 o
  11   2   9       21.66       42.24     20.43 o
  12   2   9     1490.83     1539.84     48.52 o
  13   2   9       50.67       60.73     31.57 o
  14   2   9      546.52      523.06     43.92 o
  15   2   9        1.49        7.88     27.91 o
 -17   3   9        0.58       10.25     12.60 o
 -16   3   9     1562.38     1646.18     39.62 o
 -15   3   9        6.35       11.01     12.41 o
 -14   3   9       12.45       12.60     12.35 o
 -13   3   9        2.10       -1.78     11.09 o
 -12   3   9     3309.19     3165.38     44.10 o
 -11   3   9       93.83       72.49     12.35 o
 -10   3   9      696.66      715.71     22.86 o
  -9   3   9      190.87      185.56     43.13 o
  -8   3   9     2521.58     2497.20     41.09 o
  -7   3   9       14.13       26.10     15.54 o
  -6   3   9     8920.36     8914.69    113.89 o
  -5   3   9        0.23        7.48      8.20 o
  -4   3   9      845.68      853.12     20.88 o
  -3   3   9        6.52       20.83      9.62 o
  -2   3   9    18410.46    18752.86    247.19 o
  -1   3   9     1516.83     1548.97     46.92 o
   0   3   9     4559.98     4461.91     68.57 o
   1   3   9      556.71      585.49     17.47 o
   2   3   9    10849.26    11121.41    122.22 o
   3   3   9        3.27       29.86      8.99 o
   4   3   9     6548.76     6579.44     94.29 o
   5   3   9      419.13      436.19     19.09 o
   6   3   9     3241.94     3214.55     56.89 o
   7   3   9        3.03       -2.38     16.83 o
   8   3   9     3285.70     3176.25     82.26 o
   9   3   9       47.67       66.18     22.84 o
  10   3   9      118.88      140.95     45.42 o
  11   3   9       30.05       17.70     22.22 o
  12   3   9     1317.00     1310.83     63.86 o
  13   3   9       63.11       51.35     34.08 o
  14   3   9      455.18      506.97     37.96 o
 -16   4   9       65.32       72.95     18.56 o
 -15   4   9      324.91      345.15     26.38 o
 -14   4   9      984.90      997.34     33.64 o
 -13   4   9        0.01       -1.42     14.26 o
 -12   4   9     1112.42     1135.59     40.05 o
 -11   4   9       57.94       58.11     19.83 o
 -10   4   9      509.58      472.69     19.74 o
  -9   4   9      174.31      176.85     19.66 o
  -8   4   9     3357.14     3209.82     50.36 o
  -7   4   9     1020.74      981.26     26.02 o
  -6   4   9        6.26        8.64      9.93 o
  -5   4   9      181.94      200.52     12.49 o
  -4   4   9     8762.57     8540.18     97.73 o
  -3   4   9      442.56      403.51     18.12 o
  -2   4   9      669.92      713.81     24.14 o
  -1   4   9      514.69      517.79     11.65 o
   0   4   9     3904.37     3785.35     48.14 o
   1   4   9       14.11       35.32     10.42 o
   2   4   9     4848.28     4765.42    123.64 o
   3   4   9      966.51     1017.78     23.02 o
   4   4   9     5093.45     5024.05     61.95 o
   5   4   9      254.16      280.21     20.35 o
   6   4   9     6979.83     6814.20    252.76 o
   7   4   9       23.33       14.58     20.22 o
   8   4   9      162.34      121.27     33.20 o
   9   4   9       14.83       26.36     28.93 o
  10   4   9     2411.54     2440.68    146.22 o
  11   4   9       72.51      116.34     37.91 o
  12   4   9      862.46      951.68     76.60 o
  13   4   9       77.87       81.46     30.42 o
 -14   5   9       41.62       13.39     12.25 o
 -13   5   9      929.12      864.07     31.47 o
 -12   5   9      695.09      685.87     29.42 o
 -11   5   9        3.45       -0.75     10.19 o
 -10   5   9      489.70      467.18     19.74 o
  -9   5   9     1914.38     1902.48     43.74 o
  -8   5   9      453.87      420.23     17.26 o
  -7   5   9      449.53      461.81     19.48 o
  -6   5   9      481.94      457.67     16.74 o
  -5   5   9     2395.49     2264.93     42.05 o
  -4   5   9      399.01      372.11     20.92 o
  -3   5   9     1404.86     1371.30     22.61 o
  -2   5   9     3181.92     3191.08     45.50 o
  -1   5   9      133.63      116.85     14.10 o
   0   5   9      994.79      970.38     23.23 o
   1   5   9     1623.21     1683.26     35.85 o
   2   5   9     1841.85     1866.60     27.69 o
   3   5   9       55.05       43.82     10.30 o
   4   5   9     1667.46     1664.92     28.01 o
   5   5   9     2195.70     2255.29     58.38 o
   6   5   9      542.24      504.86     14.34 o
   7   5   9      121.58      101.58     23.58 o
   8   5   9      754.74      787.77    131.08 o
   9   5   9      809.70      808.10     56.98 o
  10   5   9       28.94       55.57     40.27 o
  11   5   9     1049.31     1050.05    105.49 o
  12   5   9       76.37       71.99     40.30 o
 -12   6   9       60.68       39.60     13.70 o
 -11   6   9      529.63      566.81     22.36 o
 -10   6   9        4.00        7.34     12.45 o
  -9   6   9      164.92      177.32     14.14 o
  -8   6   9      313.67      320.28     15.86 o
  -7   6   9     2513.18     2424.13     43.91 o
  -6   6   9       29.01       27.21     16.59 o
  -5   6   9     1358.45     1374.63     36.58 o
  -4   6   9      130.55      104.45     12.12 o
  -3   6   9     1389.56     1357.54     37.63 o
  -2   6   9       22.89       32.54     14.24 o
  -1   6   9     2563.07     2557.59     40.10 o
   0   6   9       98.12      101.85     23.51 o
   1   6   9      334.68      310.65     16.58 o
   2   6   9       84.23       98.85     13.68 o
   3   6   9     3479.94     3447.89     51.21 o
   4   6   9      216.55      199.39     11.22 o
   5   6   9       10.42       16.19      9.05 o
   6   6   9      683.14      634.34     49.26 o
   7   6   9      650.28      730.07     81.37 o
   8   6   9        1.98        5.47     21.24 o
   9   6   9      339.16      297.41     84.63 o
  10   6   9       90.67       94.10     34.09 o
  -9   7   9      685.75      708.64     24.50 o
  -8   7   9       17.53       21.19     16.65 o
  -7   7   9      126.04      128.61     17.49 o
  -6   7   9      126.27      197.17     26.93 o
  -5   7   9     1084.02     1001.36     34.49 o
  -4   7   9        1.72      -11.71     11.72 o
  -3   7   9      912.05      914.43     41.97 o
  -2   7   9       31.08       34.49     18.67 o
  -1   7   9      262.11      325.23     24.99 o
   0   7   9       65.80       56.91     17.89 o
   1   7   9     1442.38     1363.05     38.56 o
   2   7   9       39.70       33.45     11.75 o
   3   7   9        0.21        9.67     11.01 o
   4   7   9      181.98      210.93     17.16 o
   5   7   9      877.39      947.16     48.54 o
   6   7   9       30.71       29.86     19.22 o
   7   7   9      135.62      105.62     36.28 o
  -4   8   9      446.88      491.45     25.03 o
  -3   8   9      140.33      159.11     16.00 o
  -2   8   9      100.50       69.89     16.62 o
  -1   8   9      401.30      395.58     21.02 o
   0   8   9      147.42      148.22     20.47 o
   1   8   9        9.53       15.35     11.92 o
 -18   0  10      670.88      712.21     71.44 o
 -16   0  10     1944.78     1907.31     62.77 o
 -14   0  10        3.76        5.11     18.18 o
 -12   0  10       46.10       48.19     20.31 o
 -10   0  10        3.60       12.02     17.67 o
  -8   0  10     6658.38     6743.41    129.27 o
  -6   0  10    16785.70    17052.21    308.46 o
  -4   0  10    14352.25    15486.96    273.64 o
  -2   0  10    38388.95    39105.65    594.61 o
   0   0  10      187.90      201.73      9.06 o
   2   0  10    17403.56    18225.23    248.98 o
   4   0  10    15509.35    16734.07    331.45 o
   6   0  10      439.56      457.37     17.90 o
   8   0  10     5055.17     5008.83     95.89 o
  10   0  10       22.22       21.75      8.95 o
  12   0  10     1871.94     1953.29     88.92 o
  14   0  10      661.21      756.48     58.37 o
 -18   1  10      171.40      195.13     30.47 o
 -17   1  10      200.06      228.91     24.22 o
 -16   1  10      735.62      731.01     25.24 o
 -15   1  10      203.83      195.16     30.53 o
 -14   1  10     5741.82     5565.75    126.10 o
 -13   1  10     1524.87     1516.93     43.11 o
 -12   1  10        4.09        7.39     14.57 o
 -11   1  10     1127.83     1125.03     31.03 o
 -10   1  10     7030.49     6845.01     98.07 o
  -9   1  10      283.67      271.91     17.47 o
  -8   1  10      991.75     1138.50     27.65 o
  -7   1  10     6787.77     6854.33     88.50 o
  -6   1  10    18038.08    18256.55    231.83 o
  -5   1  10      276.33      271.83     20.12 o
  -4   1  10    15405.12    16103.85    194.11 o
  -3   1  10     8227.38     8455.72     98.67 o
  -2   1  10     4395.42     5041.25     68.10 o
  -1   1  10     4940.95     4969.35     47.66 o
   0   1  10    17646.72    19411.25    235.53 o
   1   1  10     1574.04     1616.33     18.48 o
   2   1  10      401.45      442.39      9.64 o
   3   1  10     2700.91     2704.71     35.98 o
   4   1  10    12929.59    13634.97    191.15 o
   5   1  10        3.94        7.93      6.09 o
   6   1  10     4502.31     4624.47     48.40 o
   7   1  10     3717.24     3840.91     41.43 o
   8   1  10     2243.92     2325.19     29.07 o
   9   1  10       27.69       21.46      7.77 o
  10   1  10     2579.82     2618.53     47.97 o
  11   1  10      421.54      383.02     16.37 o
  12   1  10      120.00      132.75      8.57 o
  13   1  10      534.83      527.22     43.92 o
  14   1  10     1139.74     1145.58     50.19 o
  15   1  10       57.90       56.77     30.72 o
 -17   2  10        7.59        0.94     14.30 o
 -16   2  10      329.77      393.30     21.45 o
 -15   2  10     2007.56     1974.27     38.61 o
 -14   2  10       13.84       22.01     13.88 o
 -13   2  10      733.99      721.54     32.70 o
 -12   2  10      745.27      726.44     29.64 o
 -11   2  10     1702.70     1704.12     35.98 o
 -10   2  10       14.46       28.42     17.45 o
  -9   2  10     4443.03     4111.35     61.48 o
  -8   2  10     3382.52     3497.26     62.01 o
  -7   2  10      688.35      697.14     23.89 o
  -6   2  10     5220.82     5325.55     95.05 o
  -5   2  10    18811.54    18839.64    243.37 o
  -4   2  10     5128.12     5462.48     77.55 o
  -3   2  10      525.69      515.57     21.53 o
  -2   2  10     8597.93     8838.47    145.50 o
  -1   2  10     6467.49     6279.08     79.09 o
   0   2  10     1079.51     1151.43     24.29 o
   1   2  10     2327.59     2312.28     21.83 o
   2   2  10     3613.33     3847.51     86.66 o
   3   2  10     1427.03     1371.84     23.68 o
   4   2  10     5742.68     5960.72     80.69 o
   5   2  10     9816.99     9930.70    123.63 o
   6   2  10      703.52      742.37     20.53 o
   7   2  10       22.46       34.42     20.92 o
   8   2  10     1726.28     1750.29     63.84 o
   9   2  10     2207.36     2176.38     53.91 o
  10   2  10        0.08        7.70     21.42 o
  11   2  10      178.66      307.87     34.31 o
  12   2  10     1304.72     1304.57     55.71 o
  13   2  10      124.71      130.97     32.26 o
  14   2  10      210.20      176.03     36.52 o
 -17   3  10     1252.95     1206.91     32.10 o
 -16   3  10       17.10       56.15     26.52 o
 -15   3  10      466.37      435.65     19.00 o
 -14   3  10       62.47       69.54     13.39 o
 -13   3  10     1157.22     1111.34     25.17 o
 -12   3  10      314.02      274.34     19.53 o
 -11   3  10     1250.39     1322.86     28.07 o
 -10   3  10       95.00      129.93     16.55 o
  -9   3  10      958.62      954.92     28.85 o
  -8   3  10      121.04      131.74     14.25 o
  -7   3  10     8059.44     7912.70    101.38 o
  -6   3  10     1399.31     1341.41     36.77 o
  -5   3  10      176.65      189.14     13.74 o
  -4   3  10      793.02      792.28     44.52 o
  -3   3  10    30267.20    30233.64    475.96 o
  -2   3  10      624.53      695.54     58.41 o
  -1   3  10     3654.98     3533.68     43.87 o
   0   3  10      109.29      113.39      4.38 o
   1   3  10     8628.63     9100.91    113.14 o
   2   3  10      304.28      355.07     42.72 o
   3   3  10     9759.35     9965.67    108.14 o
   4   3  10     1052.47     1093.73     39.88 o
   5   3  10      142.07      163.29      8.03 o
   6   3  10      281.12      288.81     29.73 o
   7   3  10     3387.38     3346.41     66.35 o
   8   3  10       41.08       44.93     27.72 o
   9   3  10      711.60      770.21     54.38 o
  10   3  10        9.90       15.92     20.58 o
  11   3  10      727.08      733.69     95.65 o
  12   3  10       74.02       62.95     44.22 o
  13   3  10      812.53      843.24     42.62 o
  14   3  10       14.42        9.37     24.12 o
 -16   4  10       30.24       15.89     19.30 o
 -15   4  10     1374.94     1372.61     47.27 o
 -14   4  10       43.57       47.51     16.96 o
 -13   4  10     1113.20     1106.93     33.76 o
 -12   4  10      539.68      532.72     42.61 o
 -11   4  10     1275.23     1236.02     38.98 o
 -10   4  10       80.68       80.12     14.67 o
  -9   4  10     2890.98     2782.87     48.14 o
  -8   4  10      600.81      610.51     21.37 o
  -7   4  10      542.87      562.81     25.99 o
  -6   4  10     1276.21     1222.84     44.45 o
  -5   4  10    13211.45    12864.25    151.26 o
  -4   4  10      333.49      352.28     23.62 o
  -3   4  10      921.63      935.14     25.56 o
  -2   4  10      487.40      460.55     19.50 o
  -1   4  10     4007.40     3882.84     66.59 o
   0   4  10        8.86       14.70     10.06 o
   1   4  10     3348.13     3427.22     42.81 o
   2   4  10      219.96      219.01     24.38 o
   3   4  10      723.27      728.45     17.23 o
   4   4  10      442.98      432.51     16.34 o
   5   4  10     5505.98     5538.44     82.24 o
   6   4  10      720.92      717.16     31.92 o
   7   4  10       20.28       22.34     20.23 o
   8   4  10      487.20      477.68     34.65 o
   9   4  10     1520.30     1567.69     54.25 o
  10   4  10      145.54      108.08     30.87 o
  11   4  10      620.28      747.64     52.83 o
  12   4  10      103.25       95.07     52.03 o
  13   4  10      156.32      212.28     41.28 o
 -14   5  10      483.63      523.75     22.31 o
 -13   5  10      243.95      274.81     18.66 o
 -12   5  10       89.13      100.72     16.31 o
 -11   5  10      663.61      643.69     21.95 o
 -10   5  10     1807.97     1780.02     37.39 o
  -9   5  10      333.24      304.02     17.91 o
  -8   5  10      339.94      335.28     15.44 o
  -7   5  10     3867.74     3694.20     69.13 o
  -6   5  10      238.17      224.12     17.40 o
  -5   5  10       48.42       34.38     16.12 o
  -4   5  10     1891.87     1846.14     39.66 o
  -3   5  10     4845.71     4669.57     68.49 o
  -2   5  10      358.54      375.20     16.99 o
  -1   5  10      680.03      686.31     23.92 o
   0   5  10      983.93     1011.47     20.18 o
   1   5  10     1487.20     1518.78     36.13 o
   2   5  10        6.43       15.35      9.36 o
   3   5  10     3104.36     3104.02     49.35 o
   4   5  10     2217.00     2180.23     33.72 o
   5   5  10        4.71        1.97     11.52 o
   6   5  10      430.01      413.75     18.36 o
   7   5  10     1391.15     1299.05     55.65 o
   8   5  10      354.32      333.77     54.13 o
   9   5  10      101.13      117.44     40.38 o
  10   5  10      682.56      644.03     62.70 o
  11   5  10      529.54      554.74     45.17 o
 -12   6  10      363.01      365.20     25.38 o
 -11   6  10       34.26       44.12     15.29 o
 -10   6  10      139.40      164.16     18.84 o
  -9   6  10        0.23        4.07     14.18 o
  -8   6  10      518.14      495.63     21.79 o
  -7   6  10      422.43      401.88     28.63 o
  -6   6  10     1429.17     1392.03     32.02 o
  -5   6  10      567.56      475.34     49.92 o
  -4   6  10     1111.45     1094.65     32.78 o
  -3   6  10      137.96      152.16     19.52 o
  -2   6  10     3744.77     3657.85     85.89 o
  -1   6  10       37.33       35.72     12.88 o
   0   6  10       26.43       22.58     12.29 o
   1   6  10      382.82      333.06     20.98 o
   2   6  10     1386.59     1428.88     31.16 o
   3   6  10        1.70       17.11     11.62 o
   4   6  10      517.31      535.41     23.49 o
   5   6  10      228.25      231.76     32.51 o
   6   6  10      668.48      578.14     52.05 o
   7   6  10       39.93       29.53     27.67 o
   8   6  10      814.06      906.32     41.18 o
   9   6  10        0.54       -9.30     27.22 o
  -9   7  10      133.00      132.98     29.62 o
  -8   7  10      584.58      602.52     29.27 o
  -7   7  10       73.18      133.05     18.96 o
  -6   7  10      704.85      709.13     28.98 o
  -5   7  10       34.03       45.40     20.39 o
  -4   7  10     1637.92     1674.00     49.41 o
  -3   7  10        1.10        1.45     14.39 o
  -2   7  10       57.42       19.51     14.53 o
  -1   7  10        0.17       11.43     17.26 o
   0   7  10     1176.36     1166.23     36.35 o
   1   7  10       10.93        7.35     16.32 o
   2   7  10        1.57       -4.83     10.74 o
   3   7  10       26.82       29.03     10.49 o
   4   7  10     1359.43     1349.73     32.55 o
   5   7  10        9.60       32.92     27.88 o
   6   7  10      413.98      467.16     56.04 o
 -17   0  11     1108.37     1171.17     52.09 o
 -15   0  11      266.33      338.45     29.27 o
 -13   0  11     6638.53     6416.27    155.85 o
 -11   0  11      984.64      930.92     45.84 o
  -9   0  11     6492.54     6617.03    150.76 o
  -7   0  11    14078.51    14316.86    250.02 o
  -5   0  11     2579.55     2511.10     54.14 o
  -3   0  11    29393.86    31603.99    612.14 o
  -1   0  11      929.21     1121.44     27.34 o
   1   0  11    18633.97    19386.57    226.02 o
   3   0  11     7710.30     8199.07    139.25 o
   5   0  11     1560.33     1571.95     27.33 o
   7   0  11     8755.46     9047.34    127.49 o
   9   0  11       57.47       43.23      9.36 o
  11   0  11      291.66      329.51     16.09 o
  13   0  11      595.16      568.95     47.41 o
 -18   1  11      178.87      187.20     24.79 o
 -17   1  11      145.47      156.53     24.99 o
 -16   1  11      329.42      328.55     21.33 o
 -15   1  11     3334.39     3349.67     61.16 o
 -14   1  11      276.60      297.21     31.83 o
 -13   1  11      236.91      243.78     23.16 o
 -12   1  11      227.63      185.73     25.66 o
 -11   1  11     3222.31     3201.05     58.10 o
 -10   1  11      604.73      613.94     27.74 o
  -9   1  11     2083.32     2136.84     47.82 o
  -8   1  11     2676.87     2641.16     59.31 o
  -7   1  11     1034.30     1034.68     25.21 o
  -6   1  11      125.77      160.95     15.67 o
  -5   1  11    26152.06    27733.03    365.91 o
  -4   1  11     3688.29     3610.41     54.66 o
  -3   1  11     1301.30     1522.06     31.56 o
  -2   1  11     1258.93     1391.73     21.84 o
  -1   1  11    37023.14    39928.78    441.35 o
   0   1  11     4152.48     4167.32     54.19 o
   1   1  11     2575.24     2791.78     27.77 o
   2   1  11     2684.53     2523.56     27.93 o
   3   1  11     4709.67     4579.54     45.43 o
   4   1  11     1197.98     1218.02     17.01 o
   5   1  11     6499.76     6643.35     72.69 o
   6   1  11     1997.45     1896.05     31.71 o
   7   1  11      974.92      990.12     22.18 o
   8   1  11      177.17      181.27      8.98 o
   9   1  11     4857.03     4892.94     61.82 o
  10   1  11      347.23      379.38     20.54 o
  11   1  11      678.38      618.64     19.75 o
  12   1  11      107.77      111.42     12.84 o
  13   1  11      873.64      897.25     37.27 o
  14   1  11       10.83       30.16     17.11 o
 -17   2  11      222.75      226.21     25.62 o
 -16   2  11     1262.26     1244.85     35.10 o
 -15   2  11       28.46       24.07     15.19 o
 -14   2  11      904.81      893.90     29.24 o
 -13   2  11     1087.44     1017.50     29.27 o
 -12   2  11     1134.66     1054.93     28.57 o
 -11   2  11      254.72      235.41     19.17 o
 -10   2  11     3275.63     3180.39     54.90 o
  -9   2  11     2538.11     2551.83     45.85 o
  -8   2  11      434.00      486.60     23.78 o
  -7   2  11     1719.10     1652.68     38.44 o
  -6   2  11     4416.57     4400.76     62.78 o
  -5   2  11     1086.35     1176.55    109.30 o
  -4   2  11     4970.77     5053.18     66.35 o
  -3   2  11     3344.04     3212.34     35.81 o
  -2   2  11     3442.52     3380.15     49.40 o
  -1   2  11     3737.08     4129.77     86.72 o
   0   2  11     3022.23     2886.07     40.20 o
   1   2  11     6548.75     6725.77     63.35 o
   2   2  11      158.20      137.55      7.10 o
   3   2  11     5691.23     5915.80     68.44 o
   4   2  11     6295.14     6268.92     83.23 o
   5   2  11      566.13      510.34     28.94 o
   6   2  11      850.10      919.45     19.54 o
   7   2  11     1678.20     1691.66     24.32 o
   8   2  11     2783.02     2742.40     82.54 o
   9   2  11        0.34       -1.58     20.88 o
  10   2  11      789.55      823.88     43.06 o
  11   2  11      149.39      178.04     40.57 o
  12   2  11      118.96      128.26     20.97 o
  13   2  11        7.01      -11.67     22.93 o
  14   2  11      979.90     1102.79     52.32 o
 -17   3  11       34.74       31.85     14.25 o
 -16   3  11      471.38      495.38     25.41 o
 -15   3  11       71.11       68.64     16.44 o
 -14   3  11      988.21      920.60     52.57 o
 -13   3  11      344.18      337.67     25.79 o
 -12   3  11     2440.13     2385.11     39.62 o
 -11   3  11        7.03       23.25     11.35 o
 -10   3  11     1292.41     1285.77     26.18 o
  -9   3  11       22.03       16.21     12.59 o
  -8   3  11     6383.10     6087.16     79.95 o
  -7   3  11      163.48      162.26     17.23 o
  -6   3  11     2222.98     2249.41     35.89 o
  -5   3  11     1570.16     1528.25     35.11 o
  -4   3  11    13864.26    13517.15    190.92 o
  -3   3  11      208.12      442.77     88.85 o
  -2   3  11    11934.79    12038.58    152.12 o
  -1   3  11      727.71      778.58     23.79 o
   0   3  11     3504.21     3262.59     45.85 o
   1   3  11     1719.65     1804.87     68.19 o
   2   3  11     7297.29     7212.65    103.14 o
   3   3  11       66.48       89.31     11.96 o
   4   3  11      868.27      829.96     16.08 o
   5   3  11       13.15       23.48      5.60 o
   6   3  11     3485.48     3297.49     38.21 o
   7   3  11       51.60       55.92     18.62 o
   8   3  11     1302.34     1338.02     44.31 o
   9   3  11      223.51      238.12     41.51 o
  10   3  11      523.66      572.72     42.29 o
  11   3  11      183.30      189.16     76.43 o
  12   3  11     1371.12     1286.23     50.72 o
  13   3  11        7.27       10.88     27.39 o
 -15   4  11       20.87       25.11     20.36 o
 -14   4  11      260.31      340.18     24.71 o
 -13   4  11      166.19      202.18     23.02 o
 -12   4  11      974.92      957.42     35.19 o
 -11   4  11        0.37        7.53     16.08 o
 -10   4  11     2132.26     2143.50     38.84 o
  -9   4  11      835.45      761.88     26.41 o
  -8   4  11      189.20      200.51     19.11 o
  -7   4  11       10.00        8.57     13.02 o
  -6   4  11     1500.86     1432.95     31.05 o
  -5   4  11     1633.86     1589.60     28.93 o
  -4   4  11     2837.55     2790.57     49.07 o
  -3   4  11     1723.10     1649.95     35.44 o
  -2   4  11     3460.53     3401.97     56.02 o
  -1   4  11       51.83       58.34      5.88 o
   0   4  11     2185.51     2110.66     35.77 o
   1   4  11        9.49       15.37      7.08 o
   2   4  11      270.91      294.92     20.00 o
   3   4  11      276.38      284.56     12.13 o
   4   4  11     5087.93     5223.49     62.32 o
   5   4  11      821.92      863.16     22.75 o
   6   4  11      554.88      647.64     30.43 o
   7   4  11      444.36      460.97     50.62 o
   8   4  11      644.42      657.61     51.34 o
   9   4  11      233.01      189.51     48.68 o
  10   4  11      990.65     1013.78     96.23 o
  11   4  11       29.15       33.32     33.05 o
  12   4  11        0.87       22.16     25.94 o
 -14   5  11       28.78       21.66     13.53 o
 -13   5  11        0.02      -15.98     15.98 o
 -12   5  11      520.80      515.09     23.89 o
 -11   5  11     2324.76     2279.41     39.82 o
 -10   5  11       44.25       39.80     14.47 o
  -9   5  11      939.10      922.42     25.70 o
  -8   5  11     1533.43     1467.05     31.37 o
  -7   5  11       73.30       67.17     13.75 o
  -6   5  11        1.35        4.60     11.27 o
  -5   5  11     3058.24     2963.89     53.16 o
  -4   5  11     3150.12     3005.50     55.78 o
  -3   5  11        0.19      -11.42     16.96 o
  -2   5  11     1814.32     1745.13     32.06 o
  -1   5  11     1878.90     1844.16     31.16 o
   0   5  11      144.65      165.02     16.64 o
   1   5  11       27.80       27.61      6.81 o
   2   5  11     2348.80     2334.77     33.13 o
   3   5  11     1226.24     1288.09     20.48 o
   4   5  11      107.69      126.17     13.87 o
   5   5  11     1689.13     1656.40     29.72 o
   6   5  11     1147.30     1133.32     45.00 o
   7   5  11      107.45       92.33     36.27 o
   8   5  11      382.92      400.21     31.95 o
   9   5  11      772.05      756.89     63.71 o
  10   5  11      104.45      188.95     42.54 o
  11   5  11        6.82       38.70     30.90 o
 -12   6  11      101.29       99.98     15.83 o
 -11   6  11       17.48       43.91     13.21 o
 -10   6  11       57.54       55.92     13.23 o
  -9   6  11     1780.35     1716.59     39.05 o
  -8   6  11       80.17       74.08     17.27 o
  -7   6  11     1618.29     1586.95     51.13 o
  -6   6  11        3.62        3.01     14.82 o
  -5   6  11      407.14      376.62     24.59 o
  -4   6  11       93.00      109.00     23.22 o
  -3   6  11     3843.69     3877.68     60.64 o
  -2   6  11        0.01       -3.60      7.38 o
  -1   6  11       40.63       32.92     12.97 o
   0   6  11      184.26      202.49     14.80 o
   1   6  11     1182.12     1136.82     25.03 o
   2   6  11       73.34       71.33     11.06 o
   3   6  11      787.06      807.92     17.39 o
   4   6  11       48.02       47.24     14.09 o
   5   6  11      498.96      485.88     42.06 o
   6   6  11      126.81      127.45     52.58 o
   7   6  11      759.92      797.09     40.84 o
   8   6  11        0.00       14.46     27.06 o
   9   6  11       47.42       47.41     30.83 o
  -9   7  11      495.81      501.13     26.46 o
  -8   7  11        5.33       -0.70     13.88 o
  -7   7  11      228.53      283.20     25.06 o
  -6   7  11       31.76       15.06     17.53 o
  -5   7  11     1360.78     1387.00     44.43 o
  -4   7  11       67.24      106.12     19.63 o
  -3   7  11       10.04       21.62      9.38 o
  -2   7  11        5.87       -0.79      9.18 o
  -1   7  11     1565.77     1477.73     49.45 o
   0   7  11       56.80       41.73     14.39 o
   1   7  11      145.73      152.10     19.49 o
   2   7  11        1.71       12.76      8.61 o
   3   7  11     1070.56     1024.43     46.89 o
   4   7  11       16.10       23.35     17.69 o
   5   7  11      848.56      727.71     60.07 o
   6   7  11       88.02       96.12     26.72 o
 -18   0  12     1761.76     1742.49     68.41 o
 -16   0  12       63.56       79.49     24.83 o
 -14   0  12     6015.06     5775.26    120.98 o
 -12   0  12        8.64       40.81     26.48 o
 -10   0  12    11013.69    10923.09    202.03 o
  -8   0  12     2981.77     3030.74     75.21 o
  -6   0  12      882.81      838.91     33.18 o
  -4   0  12    11069.87    10673.98    180.93 o
  -2   0  12     3111.36     2891.98     43.62 o
   0   0  12    19619.89    20994.60    295.04 o
   2   0  12     7408.91     7445.54    129.69 o
   4   0  12      339.57      304.10     48.25 o
   6   0  12     7998.83     8037.26    128.60 o
   8   0  12       52.91      112.37     33.01 o
  10   0  12     1632.26     1619.85     63.49 o
  12   0  12      920.92      905.13     30.56 o
 -17   1  12      125.82       99.31     18.28 o
 -16   1  12     1992.11     1989.33     48.44 o
 -15   1  12       69.81       82.86     21.66 o
 -14   1  12        0.89       19.23     17.04 o
 -13   1  12      816.28      802.89     29.78 o
 -12   1  12     6206.26     6339.44     89.98 o
 -11   1  12       25.31       28.25     16.98 o
 -10   1  12     4302.89     4303.63     64.05 o
  -9   1  12     3269.28     3217.62     57.66 o
  -8   1  12     4425.03     4615.32     77.06 o
  -7   1  12      582.55      616.56     23.97 o
  -6   1  12    13893.11    13823.65    175.66 o
  -5   1  12      704.14      639.28     20.91 o
  -4   1  12     3144.78     3350.57     48.67 o
  -3   1  12     1575.42     1491.42     31.94 o
  -2   1  12        0.02       92.94      8.68 o
  -1   1  12     2124.70     2178.35     31.26 o
   0   1  12       50.35      235.80     38.51 o
   1   1  12     1347.87     1216.64     18.17 o
   2   1  12     4046.08     3908.11     36.72 o
   3   1  12      995.25      977.73     16.64 o
   4   1  12     7307.28     7345.72    113.94 o
   5   1  12     1723.30     1634.23     34.29 o
   6   1  12      121.89      169.51      8.56 o
   7   1  12     1457.95     1460.70     24.42 o
   8   1  12     5906.21     5932.65    132.41 o
   9   1  12      257.90      276.35     15.61 o
  10   1  12      851.45      802.33     16.79 o
  11   1  12      127.92      138.66     20.02 o
  12   1  12      267.73      354.30     30.10 o
  13   1  12       36.69       12.41     15.22 o
  14   1  12      711.66      657.09     45.93 o
 -17   2  12      711.56      622.02     35.15 o
 -16   2  12        0.89      -16.11     16.11 o
 -15   2  12     1731.90     1677.05     41.13 o
 -14   2  12     1189.01     1150.48     37.08 o
 -13   2  12     1864.69     1834.31     41.74 o
 -12   2  12      220.38      185.46     25.22 o
 -11   2  12     6718.93     6471.82    106.33 o
 -10   2  12     4899.47     4825.71     92.59 o
  -9   2  12       11.17        7.03     16.85 o
  -8   2  12     1051.44      994.49     48.16 o
  -7   2  12     5445.66     5343.12     85.63 o
  -6   2  12        7.25        6.24     12.56 o
  -5   2  12     3763.04     3739.20     52.95 o
  -4   2  12     1673.40     1517.90     25.82 o
  -3   2  12     3010.43     2962.87     44.04 o
  -2   2  12     1328.77     1233.55     26.14 o
  -1   2  12     6603.86     6212.97     80.05 o
   0   2  12       66.87       88.65     15.45 o
   1   2  12      920.56      967.22     19.08 o
   2   2  12     2525.63     2458.22     36.50 o
   3   2  12     4297.28     4183.90     45.86 o
   4   2  12      158.24      170.60     18.78 o
   5   2  12     1563.68     1577.04     25.64 o
   6   2  12     2370.55     2434.97     28.48 o
   7   2  12     2967.69     2969.70     49.27 o
   8   2  12       54.25       58.28      8.73 o
   9   2  12     1933.36     1872.84     64.77 o
  10   2  12      476.31      473.01     31.06 o
  11   2  12      149.20      188.62     22.50 o
  12   2  12       36.55       29.48     19.42 o
  13   2  12     1358.94     1347.93     42.96 o
  14   2  12      136.34      167.21     36.87 o
 -16   3  12        2.69       12.78     14.08 o
 -15   3  12      400.03      432.96     22.37 o
 -14   3  12       42.86       32.22     15.89 o
 -13   3  12     2042.43     1980.62     41.92 o
 -12   3  12      331.11      346.75     20.30 o
 -11   3  12      600.66      607.65     30.66 o
 -10   3  12       59.20       86.63     13.55 o
  -9   3  12     7304.59     7236.77     87.31 o
  -8   3  12       61.13       57.90     12.32 o
  -7   3  12      867.01      846.96     28.88 o
  -6   3  12      315.77      318.08     14.28 o
  -5   3  12     1760.29     1605.35     26.19 o
  -4   3  12     1194.24     1194.83     34.21 o
  -3   3  12     6890.09     6673.10     91.33 o
  -2   3  12      252.41      295.66     34.76 o
  -1   3  12       61.39       50.03     12.04 o
   0   3  12      317.84      377.89     22.68 o
   1   3  12     9451.49     9373.12    120.47 o
   2   3  12      218.79      267.28     13.80 o
   3   3  12     1166.94     1261.57     23.48 o
   4   3  12      234.74      239.73     16.33 o
   5   3  12     6447.54     6018.25    204.08 o
   6   3  12        3.66        7.70      6.69 o
   7   3  12     3042.60     2968.14     66.36 o
   8   3  12      298.22      266.68     34.70 o
   9   3  12      186.71      254.23     53.41 o
  10   3  12      236.44      246.73     63.33 o
  11   3  12     1623.29     1582.46     95.03 o
  12   3  12       15.86       46.91     25.72 o
  13   3  12       26.24        9.29     30.35 o
 -15   4  12     1118.81     1222.20     35.09 o
 -14   4  12      176.00      214.00     29.80 o
 -13   4  12      720.72      707.86     27.57 o
 -12   4  12       93.34      130.55     18.74 o
 -11   4  12     5481.82     5365.50     87.75 o
 -10   4  12      190.01      182.59     17.47 o
  -9   4  12       25.04       31.14     15.86 o
  -8   4  12      179.83      225.10     19.05 o
  -7   4  12     4611.55     4377.25     81.74 o
  -6   4  12        1.94       -4.08     11.37 o
  -5   4  12     4720.08     4441.45     65.11 o
  -4   4  12     1226.88     1260.16     28.67 o
  -3   4  12     1018.33      950.98     26.61 o
  -2   4  12      102.93      116.98     17.42 o
  -1   4  12     2707.57     2490.29     38.13 o
   0   4  12      221.27      200.90     15.60 o
   1   4  12      356.99      341.92      9.97 o
   2   4  12      642.27      666.36     19.30 o
   3   4  12     3438.32     3372.41     43.30 o
   4   4  12       56.69       47.22     11.99 o
   5   4  12      714.78      721.10     35.86 o
   6   4  12      161.36      216.21     23.89 o
   7   4  12     1443.73     1488.43     55.12 o
   8   4  12        1.98      -12.94     23.17 o
   9   4  12     1727.21     1634.99     60.94 o
  10   4  12      158.55      164.29     51.76 o
  11   4  12      211.10      280.47     34.85 o
  12   4  12      128.94      252.10     45.88 o
 -14   5  12       54.25       66.64     20.76 o
 -13   5  12      629.62      632.40     44.91 o
 -12   5  12     1048.00     1035.09     38.60 o
 -11   5  12      239.85      229.74     20.28 o
 -10   5  12     1151.15     1152.10     28.89 o
  -9   5  12     2731.77     2581.37     42.57 o
  -8   5  12      650.68      566.64     30.72 o
  -7   5  12      682.84      718.86     23.75 o
  -6   5  12      592.43      527.78     53.08 o
  -5   5  12       35.76       35.86     16.53 o
  -4   5  12      556.65      588.06     46.15 o
  -3   5  12      694.93      698.16     27.35 o
  -2   5  12     2502.12     2386.15     48.96 o
  -1   5  12      217.75      230.69     17.93 o
   0   5  12      662.91      649.86     15.51 o
   1   5  12     1040.89     1016.09     27.64 o
   2   5  12      316.64      335.92     17.61 o
   3   5  12      222.18      251.18     18.36 o
   4   5  12     1577.13     1574.38     41.01 o
   5   5  12      934.13      930.93     35.63 o
   6   5  12       54.12       70.75     29.69 o
   7   5  12      799.51      742.20     37.30 o
   8   5  12      440.18      497.89     34.37 o
   9   5  12      106.58      113.46     31.66 o
  10   5  12       39.86       60.98     38.96 o
 -12   6  12       67.17       63.20     15.34 o
 -11   6  12      200.36      162.73     18.31 o
 -10   6  12     1184.22     1154.13     31.31 o
  -9   6  12        3.34        7.56     11.14 o
  -8   6  12      482.08      469.19     30.29 o
  -7   6  12      553.38      546.47     32.23 o
  -6   6  12      188.82      199.24     22.64 o
  -5   6  12       40.52       18.21     16.37 o
  -4   6  12     2806.46     2822.36     80.55 o
  -3   6  12        0.25        7.37     18.64 o
  -2   6  12      436.75      477.95     23.18 o
  -1   6  12       82.00       62.20     10.97 o
   0   6  12     1744.01     1610.27     68.07 o
   1   6  12       58.46       27.78      9.86 o
   2   6  12      918.22      893.30     27.23 o
   3   6  12      125.68      150.33     18.50 o
   4   6  12      185.24      201.46     14.15 o
   5   6  12       54.97       48.45     12.25 o
   6   6  12     1116.23     1144.85     45.69 o
   7   6  12       83.67       63.13     26.08 o
   8   6  12       92.95      109.55     32.73 o
  -8   7  12      176.16      157.14     21.28 o
  -7   7  12       46.17       48.33     19.88 o
  -6   7  12      591.45      645.62     35.43 o
  -5   7  12      371.78      399.25     34.64 o
  -4   7  12        0.47       -0.66     19.13 o
  -3   7  12       84.27      134.54     39.86 o
  -2   7  12      789.18      816.65     49.49 o
  -1   7  12       50.15       48.06     21.77 o
   0   7  12      401.77      448.18     28.76 o
   1   7  12      246.33      270.84     28.07 o
   2   7  12      263.22      274.41     34.95 o
   3   7  12      298.11      284.45     29.91 o
   4   7  12      407.17      487.80     50.38 o
   5   7  12        0.25        0.91     28.81 o
 -17   0  13      241.93      205.42     49.92 o
 -15   0  13     2918.38     2726.89     72.43 o
 -13   0  13     2331.75     2261.57    105.61 o
 -11   0  13     2459.37     2496.31     75.42 o
  -9   0  13    21361.26    21241.95    417.99 o
  -7   0  13      604.45      589.97     38.17 o
  -5   0  13    12870.52    12834.64    223.74 o
  -3   0  13     3582.12     3086.18    273.41 o
  -1   0  13    10925.98    10674.88    142.84 o
   1   0  13     9913.16     9845.64    109.37 o
   3   0  13      404.83      436.37     20.54 o
   5   0  13     1102.77     1127.08     24.01 o
   7   0  13     1004.86     1011.51     35.54 o
   9   0  13     2216.33     2167.10     57.25 o
  11   0  13     1614.28     1596.93     57.44 o
  13   0  13      342.67      388.49     46.86 o
 -17   1  13      689.23      675.45     37.87 o
 -16   1  13       94.64      127.19     19.20 o
 -15   1  13      169.97      226.55     22.54 o
 -14   1  13     1132.40     1194.75     36.47 o
 -13   1  13     3373.80     3315.68     64.66 o
 -12   1  13       11.57       14.21     20.54 o
 -11   1  13    12671.91    12743.76    178.30 o
 -10   1  13     2297.64     2255.58     55.39 o
  -9   1  13        0.78       53.01     20.39 o
  -8   1  13      832.50      790.88     26.13 o
  -7   1  13     9797.45     9642.76    127.82 o
  -6   1  13     6506.21     6468.72     87.73 o
  -5   1  13      108.71      186.78     19.42 o
  -4   1  13      326.39      281.92     16.54 o
  -3   1  13     2124.34     2019.81     33.59 o
  -2   1  13      371.37      338.73     12.99 o
  -1   1  13     5609.57     5188.98     58.52 o
   0   1  13     5998.61     5845.98     74.45 o
   1   1  13      312.13      328.62      9.60 o
   2   1  13      835.83      828.41     14.19 o
   3   1  13     6543.39     6501.76     97.82 o
   4   1  13     1071.72     1042.99     21.35 o
   5   1  13        1.45        3.50      7.39 o
   6   1  13      703.81      681.66     17.34 o
   7   1  13     3096.98     3029.02     60.47 o
   8   1  13      166.31      166.24     10.69 o
   9   1  13     1148.62     1170.64     27.00 o
  10   1  13      442.26      456.15     15.35 o
  11   1  13      589.03      617.62     33.80 o
  12   1  13      100.15      135.96     14.34 o
  13   1  13     2054.21     2186.77     54.15 o
  14   1  13      149.94      159.39     36.73 o
 -17   2  13      104.55       88.48     23.36 o
 -16   2  13     1386.23     1341.66     43.02 o
 -15   2  13      747.44      725.83     53.23 o
 -14   2  13      120.15      127.92     18.89 o
 -13   2  13     2218.09     2060.42     46.67 o
 -12   2  13     5441.83     5296.64     83.41 o
 -11   2  13     1094.62     1188.11     39.99 o
 -10   2  13     2071.31     2021.88     45.05 o
  -9   2  13     7899.04     7775.93    111.82 o
  -8   2  13     5370.60     5305.43     78.73 o
  -7   2  13       56.05       66.41     16.41 o
  -6   2  13     4282.01     4258.49     68.85 o
  -5   2  13     3462.04     3502.88     67.72 o
  -4   2  13      352.72      345.25     10.08 o
  -3   2  13      266.82      287.33     28.46 o
  -2   2  13     2585.84     2402.61     41.18 o
  -1   2  13     4637.71     4588.38     62.28 o
   0   2  13       36.66       62.14     12.25 o
   1   2  13     4957.95     4924.18     68.78 o
   2   2  13     4994.57     4874.05     63.07 o
   3   2  13        9.43       19.90      7.53 o
   4   2  13     1350.41     1346.59     26.76 o
   5   2  13     1180.20     1146.43     33.61 o
   6   2  13      471.59      459.05     14.12 o
   7   2  13      167.84      196.42     18.39 o
   8   2  13     2535.52     2407.14     42.02 o
   9   2  13     1103.34     1074.86     28.97 o
  10   2  13       29.03       36.26     15.52 o
  11   2  13      886.93      890.51     29.30 o
  12   2  13     1043.70     1089.38     34.15 o
  13   2  13       28.15       33.04     23.23 o
 -16   3  13      626.89      637.47     25.64 o
 -15   3  13        7.62       19.36     16.03 o
 -14   3  13     1872.63     1975.61     39.10 o
 -13   3  13      174.62      212.98     24.44 o
 -12   3  13        1.30       13.78     12.61 o
 -11   3  13     1105.09     1043.33     24.82 o
 -10   3  13     7432.65     7271.09     88.21 o
  -9   3  13        0.66       -5.33     13.26 o
  -8   3  13     2518.16     2438.98     38.53 o
  -7   3  13      145.80      180.89     21.81 o
  -6   3  13     5473.74     5343.02     69.22 o
  -5   3  13      205.48      228.70     16.06 o
  -4   3  13     5361.13     4851.03     94.50 o
  -3   3  13       55.38       45.54     15.24 o
  -2   3  13      914.15      899.59     29.18 o
  -1   3  13       91.21      117.09     17.03 o
   0   3  13     7501.10     7006.77     93.44 o
   1   3  13       56.69       96.64     23.03 o
   2   3  13      678.51      672.88     12.49 o
   3   3  13       11.33       10.40      6.34 o
   4   3  13     1862.61     1905.99     33.51 o
   5   3  13       67.43       47.76     16.11 o
   6   3  13      208.46      213.50     12.51 o
   7   3  13       18.42       40.44     25.75 o
   8   3  13       96.63       82.70     31.27 o
   9   3  13        0.06       27.51     21.92 o
  10   3  13     1210.78     1327.33    121.83 o
  11   3  13       96.03       81.92     19.51 o
  12   3  13       60.01       56.37     33.05 o
 -15   4  13       67.42       74.36     18.89 o
 -14   4  13       40.21       42.17     17.98 o
 -13   4  13       22.08       40.34     16.30 o
 -12   4  13     6240.27     5879.75     88.85 o
 -11   4  13       52.70       59.23     20.39 o
 -10   4  13     2220.27     2119.10     39.40 o
  -9   4  13       34.49       35.55     12.84 o
  -8   4  13     2827.89     2736.20     46.32 o
  -7   4  13      550.56      543.19     17.54 o
  -6   4  13     1876.47     1763.99     29.28 o
  -5   4  13     1756.44     1685.20     42.51 o
  -4   4  13      524.24      555.94     40.47 o
  -3   4  13       49.87       52.88     14.07 o
  -2   4  13     3984.64     3885.87     59.65 o
  -1   4  13      312.05      314.82     18.97 o
   0   4  13       81.37      108.87     16.26 o
   1   4  13      679.67      671.34     29.68 o
   2   4  13     2728.04     2827.93     34.60 o
   3   4  13       92.39      103.43     14.85 o
   4   4  13     1049.24     1068.28     38.50 o
   5   4  13     1288.69     1273.08     21.88 o
   6   4  13      640.02      597.70     44.00 o
   7   4  13      416.94      414.29     41.53 o
   8   4  13     2154.58     2018.91     73.79 o
   9   4  13       60.51      125.25     35.17 o
  10   4  13        3.72      -20.99     25.20 o
  11   4  13       10.97      -11.09     29.87 o
 -14   5  13      718.63      708.10     29.48 o
 -13   5  13      101.77      145.77     22.17 o
 -12   5  13        7.88        8.53     22.01 o
 -11   5  13      663.59      698.32     52.41 o
 -10   5  13     2342.04     2164.52     43.61 o
  -9   5  13      367.31      353.95     21.14 o
  -8   5  13      947.20      929.18     39.76 o
  -7   5  13     1690.91     1590.25     45.23 o
  -6   5  13      991.72      978.90     40.24 o
  -5   5  13       98.27       82.67     18.68 o
  -4   5  13     1262.57     1224.85     36.25 o
  -3   5  13      470.69      491.06     20.50 o
  -2   5  13      456.83      451.44     23.80 o
  -1   5  13      630.22      617.86     33.39 o
   0   5  13     1807.60     1720.10     33.85 o
   1   5  13      167.34      155.83     15.13 o
   2   5  13      173.84      180.58     14.32 o
   3   5  13     2160.12     2161.97     30.05 o
   4   5  13      340.72      322.35     16.41 o
   5   5  13       20.06       18.61      9.44 o
   6   5  13      670.90      683.88     66.52 o
   7   5  13      445.70      462.42     56.49 o
   8   5  13      117.64       94.45     36.06 o
   9   5  13      205.57      276.69     36.37 o
  10   5  13      355.31      380.08     41.71 o
 -11   6  13      256.34      240.85     21.70 o
 -10   6  13      519.42      462.04     27.25 o
  -9   6  13     1188.75     1212.95     31.95 o
  -8   6  13      108.51       68.36     20.44 o
  -7   6  13       45.18       77.92     24.86 o
  -6   6  13       45.65       39.61     19.30 o
  -5   6  13     2053.36     2116.45     43.49 o
  -4   6  13        2.17       -7.35     17.24 o
  -3   6  13      827.44      860.82     37.88 o
  -2   6  13       38.46       45.94     18.78 o
  -1   6  13     1319.17     1349.75     33.06 o
   0   6  13       29.42       14.70     11.92 o
   1   6  13     1239.10     1099.46     49.85 o
   2   6  13        4.48       12.64      7.26 o
   3   6  13       82.94       94.08      8.46 o
   4   6  13       17.87       17.76     11.28 o
   5   6  13      754.46      756.49     32.51 o
   6   6  13       16.95        1.18     24.29 o
   7   6  13      297.97      321.73     43.37 o
  -8   7  13       69.99       59.92     20.90 o
  -7   7  13     1184.44     1164.22     40.74 o
  -6   7  13      309.00      317.98     24.71 o
  -5   7  13       35.97       48.74     17.33 o
  -4   7  13       18.69       29.11     25.27 o
  -3   7  13      643.98      645.59     31.79 o
  -2   7  13        1.24      -13.34     19.40 o
  -1   7  13      448.82      445.99     27.69 o
   0   7  13       61.61       58.40     17.59 o
   1   7  13      328.75      351.46     31.58 o
   2   7  13       52.24       23.73     16.74 o
   3   7  13      990.26     1042.74     34.91 o
   4   7  13      201.54      273.36     42.37 o
 -16   0  14     1240.41     1404.95     62.57 o
 -14   0  14     2159.85     2126.57     74.48 o
 -12   0  14      624.51      640.22     48.59 o
 -10   0  14     4286.25     4259.79    124.09 o
  -8   0  14      437.97      419.21     31.57 o
  -6   0  14    20045.42    20634.56    379.69 o
  -4   0  14     6784.91     7221.34    127.44 o
  -2   0  14       20.13       28.68      8.88 o
   0   0  14    18425.73    19026.74    276.34 o
   2   0  14      495.56      528.61     29.42 o
   4   0  14     2394.89     2431.03     96.39 o
   6   0  14      755.72      718.11     37.66 o
   8   0  14      449.28      467.01     26.72 o
  10   0  14     2407.66     2434.34     97.50 o
  12   0  14       15.25        6.62     10.15 o
 -17   1  14       32.61        2.27     19.64 o
 -16   1  14      303.08      328.50     42.17 o
 -15   1  14      399.50      459.14     28.44 o
 -14   1  14     4024.41     3979.40     75.10 o
 -13   1  14       61.63       46.02     19.89 o
 -12   1  14     6047.91     5762.06     94.98 o
 -11   1  14      310.81      349.31     40.28 o
 -10   1  14     1872.04     1863.70     39.26 o
  -9   1  14     2342.02     2262.81     46.15 o
  -8   1  14     7225.31     7257.23     98.07 o
  -7   1  14      625.19      596.82     43.26 o
  -6   1  14     5569.04     5878.59     82.00 o
  -5   1  14     1414.68     1331.57     32.09 o
  -4   1  14     4448.99     4597.79     70.27 o
  -3   1  14        8.86       22.88      7.68 o
  -2   1  14     6831.68     6976.91     75.90 o
  -1   1  14      769.22      750.11     13.68 o
   0   1  14     2670.57     2829.07     43.07 o
   1   1  14      837.72      843.77     14.55 o
   2   1  14     7280.81     7342.95    119.48 o
   3   1  14      361.47      337.80     11.57 o
   4   1  14      163.26      220.43      9.80 o
   5   1  14      593.15      555.34     24.13 o
   6   1  14     2028.42     2063.69     48.35 o
   7   1  14       28.29       30.19      6.46 o
   8   1  14     2035.36     2021.55     35.30 o
   9   1  14      674.83      673.90     17.21 o
  10   1  14      288.08      306.91     11.14 o
  11   1  14        2.49       -1.50      7.71 o
  12   1  14      607.21      638.96     23.63 o
  13   1  14      179.53      195.38     23.30 o
 -17   2  14      765.29      715.02     37.59 o
 -16   2  14      285.54      344.85     31.35 o
 -15   2  14       43.82       56.82     23.83 o
 -14   2  14      323.16      387.47     32.43 o
 -13   2  14     1805.97     1821.85     47.94 o
 -12   2  14      141.19      215.59     32.03 o
 -11   2  14     2624.54     2623.80     51.54 o
 -10   2  14     1569.12     1490.79     39.31 o
  -9   2  14      970.40      938.19     39.38 o
  -8   2  14       14.60       14.36     22.81 o
  -7   2  14     4220.20     3987.65     63.52 o
  -6   2  14     4061.28     4067.81     61.25 o
  -5   2  14      909.08      845.27     26.21 o
  -4   2  14     3327.94     3312.14     45.67 o
  -3   2  14     2674.74     2529.52     44.60 o
  -2   2  14        0.08        4.80     11.45 o
  -1   2  14     3718.00     3751.89     50.17 o
   0   2  14      679.81      653.28     30.94 o
   1   2  14     6079.16     6009.64     89.86 o
   2   2  14       80.56      110.24     11.90 o
   3   2  14      461.24      479.03     12.86 o
   4   2  14      516.01      494.91     18.65 o
   5   2  14     1006.78     1029.85     18.10 o
   6   2  14        3.83        7.42      7.06 o
   7   2  14     1214.89     1160.36     25.16 o
   8   2  14      371.90      397.14     20.04 o
   9   2  14      394.32      364.34     26.61 o
  10   2  14      269.11      268.38     38.37 o
  11   2  14      836.15      846.60     38.11 o
  12   2  14      160.87      120.51     42.32 o
  13   2  14      330.25      270.56     70.22 o
 -16   3  14       19.03       34.76     17.30 o
 -15   3  14     1600.82     1576.06     44.24 o
 -14   3  14       61.68       53.32     22.97 o
 -13   3  14      235.99      301.39     22.14 o
 -12   3  14     1109.81     1069.50     30.30 o
 -11   3  14      614.76      620.09     23.75 o
 -10   3  14      446.68      451.66     19.03 o
  -9   3  14     4881.44     4828.99     63.24 o
  -8   3  14       59.62       68.49     10.86 o
  -7   3  14      281.05      276.69     12.94 o
  -6   3  14      332.50      319.45     23.07 o
  -5   3  14     9375.70     9195.86    113.37 o
  -4   3  14       70.53       69.42     15.69 o
  -3   3  14       17.76       26.03     16.00 o
  -2   3  14      681.61      653.85     24.37 o
  -1   3  14     6715.83     6429.44    102.09 o
   0   3  14       49.33       63.16     15.41 o
   1   3  14     2724.43     2749.38     38.35 o
   2   3  14        8.61       12.68      4.73 o
   3   3  14     1673.88     1575.58     28.22 o
   4   3  14        5.04       12.18      7.21 o
   5   3  14     3596.54     3518.29     52.55 o
   6   3  14      287.97      282.97     29.08 o
   7   3  14      752.88      738.84     39.58 o
   8   3  14      124.26      163.66     35.18 o
   9   3  14     1862.19     1887.75     40.59 o
  10   3  14      148.39      200.11     23.76 o
  11   3  14      488.44      587.64     35.74 o
  12   3  14       17.66        3.53     36.63 o
 -15   4  14       48.54       73.10     22.27 o
 -14   4  14        6.81       28.34     29.11 o
 -13   4  14     1186.18     1219.28     32.85 o
 -12   4  14      184.42      171.44     25.96 o
 -11   4  14     1719.74     1745.61     49.16 o
 -10   4  14     1124.56     1083.67     28.47 o
  -9   4  14      758.48      706.84     21.74 o
  -8   4  14       59.41       62.64     10.90 o
  -7   4  14     2877.38     2804.29     45.96 o
  -6   4  14      319.87      296.01     16.96 o
  -5   4  14        1.50      -16.77     17.28 o
  -4   4  14      491.84      448.63     26.78 o
  -3   4  14     3680.47     3626.83     58.87 o
  -2   4  14      163.11      154.61     19.74 o
  -1   4  14      529.87      573.16     23.90 o
   0   4  14     1524.19     1530.73     38.09 o
   1   4  14     2537.95     2487.43     48.40 o
   2   4  14       14.52        7.61      5.81 o
   3   4  14      816.99      811.26     23.58 o
   4   4  14      590.40      612.65     16.22 o
   5   4  14      421.26      409.57     20.23 o
   6   4  14        6.59        5.04     13.12 o
   7   4  14      379.09      382.62     54.20 o
   8   4  14        6.57      -10.86     23.40 o
   9   4  14       51.61       29.44     30.17 o
  10   4  14      119.14      157.85     30.68 o
  11   4  14      836.62      866.02     48.51 o
 -13   5  14      238.12      279.16     25.38 o
 -12   5  14      441.68      457.97     32.99 o
 -11   5  14      235.44      237.17     24.15 o
 -10   5  14       23.94       10.75     11.97 o
  -9   5  14     1365.77     1279.73     33.54 o
  -8   5  14     1958.14     1917.35     33.89 o
  -7   5  14       35.84       32.64      8.47 o
  -6   5  14      277.30      345.01     34.74 o
  -5   5  14     1652.18     1578.79     37.00 o
  -4   5  14     2173.68     2115.87     41.67 o
  -3   5  14       73.51       89.26     20.24 o
  -2   5  14      672.35      672.98     22.82 o
  -1   5  14      461.40      473.69     24.75 o
   0   5  14      725.04      707.60     26.00 o
   1   5  14      174.48      211.11     16.03 o
   2   5  14     1942.08     1739.26    103.69 o
   3   5  14      137.15      141.88     15.16 o
   4   5  14        0.19        5.44     11.22 o
   5   5  14     1137.47     1155.25     38.99 o
   6   5  14      570.47      611.00     78.84 o
   7   5  14        8.03       17.84     24.69 o
   8   5  14      428.10      411.58     39.24 o
   9   5  14      271.40      414.89     77.34 o
 -11   6  14      106.97      116.70     20.66 o
 -10   6  14     1746.47     1663.25     59.83 o
  -9   6  14       78.54       77.44     13.99 o
  -8   6  14      103.24       78.73     23.26 o
  -7   6  14      130.54      119.20     21.92 o
  -6   6  14      812.35      823.16     35.52 o
  -5   6  14        9.18        2.80     25.43 o
  -4   6  14      108.27      126.53     19.56 o
  -3   6  14      379.54      384.85     27.39 o
  -2   6  14     1451.24     1407.86     43.47 o
  -1   6  14       73.10       57.99     16.77 o
   0   6  14     2749.47     2781.21     51.95 o
   1   6  14        1.48        2.69     12.25 o
   2   6  14        3.58      -16.91     22.58 o
   3   6  14       36.14       61.39     15.01 o
   4   6  14     1076.43     1110.07     28.18 o
   5   6  14        9.06        8.63     46.38 o
   6   6  14      396.26      322.65    147.00 o
   7   6  14       42.58       68.85     30.74 o
  -7   7  14      253.44      274.87     29.77 o
  -6   7  14      332.70      336.33     33.55 o
  -5   7  14       36.42       44.17     23.27 o
  -4   7  14      895.67      843.29     35.80 o
  -3   7  14       66.81      106.34     25.41 o
  -2   7  14      678.01      737.42     35.91 o
  -1   7  14      121.40      119.50     21.74 o
   0   7  14      444.58      490.40     29.25 o
   1   7  14       81.04       71.83     18.61 o
   2   7  14      731.35      728.76     30.89 o
   3   7  14        1.54       16.25     32.03 o
 -17   0  15     1193.65     1369.61    119.98 o
 -15   0  15     1663.98     1869.83    117.77 o
 -13   0  15     2237.17     2267.86     66.00 o
 -11   0  15     2629.70     2687.68    123.43 o
  -9   0  15       88.48      175.07     67.37 o
  -7   0  15    14147.71    13628.98    250.86 o
  -5   0  15     3310.38     3427.32     82.07 o
  -3   0  15      168.94      190.38     12.97 o
  -1   0  15    12332.66    12571.29    186.73 o
   1   0  15       30.91       32.97      8.46 o
   3   0  15     3966.73     3772.26     63.77 o
   5   0  15       42.35       57.25     13.28 o
   7   0  15      469.84      535.29     21.59 o
   9   0  15     1922.09     2099.05     42.86 o
  11   0  15       21.53        7.57     11.31 o
 -17   1  15     1008.44     1055.30     38.58 o
 -16   1  15      624.49      648.49     35.81 o
 -15   1  15      458.58      532.65     37.55 o
 -14   1  15      361.39      377.21     30.53 o
 -13   1  15      740.82      759.88     43.86 o
 -12   1  15      137.95      124.47     22.84 o
 -11   1  15       23.54       29.63     20.33 o
 -10   1  15      236.80      234.66     21.67 o
  -9   1  15      945.41      885.72     32.00 o
  -8   1  15      417.88      404.47     28.99 o
  -7   1  15     1290.96     1175.72     33.86 o
  -6   1  15     2089.87     2077.54     42.22 o
  -5   1  15     1268.04     1284.83     32.60 o
  -4   1  15        1.82        2.60      5.72 o
  -3   1  15     2981.18     3136.90     36.46 o
  -2   1  15      796.64      767.79     20.74 o
  -1   1  15       15.61       83.67     12.53 o
   0   1  15     2480.57     2474.21     39.93 o
   1   1  15     3627.96     3575.71     51.60 o
   2   1  15      235.44      243.56     10.74 o
   3   1  15     2739.36     2509.17     29.43 o
   4   1  15      900.21      894.57     22.25 o
   5   1  15      448.78      417.58     13.72 o
   6   1  15      429.35      453.78     19.66 o
   7   1  15      814.15      848.50     30.50 o
   8   1  15      618.33      633.44     14.99 o
   9   1  15      228.08      267.48     12.97 o
  10   1  15       44.17       58.40      8.66 o
  11   1  15     1620.81     1662.14     48.82 o
  12   1  15       28.30       31.37     19.99 o
  13   1  15       71.55       74.51     21.54 o
 -17   2  15      245.38      275.27     26.36 o
 -16   2  15        4.34       14.57     21.37 o
 -15   2  15      656.56      734.36     38.02 o
 -14   2  15     2155.78     2123.08     60.72 o
 -13   2  15        3.45       17.42     19.25 o
 -12   2  15      548.98      518.79     28.04 o
 -11   2  15      455.82      476.51     25.56 o
 -10   2  15      664.09      649.23     28.97 o
  -9   2  15      375.93      440.43     27.14 o
  -8   2  15     4827.75     4733.15     80.81 o
  -7   2  15     3476.55     3415.08     56.28 o
  -6   2  15      187.14      150.98     23.13 o
  -5   2  15     2021.26     2012.10     45.59 o
  -4   2  15     2329.73     2267.11     28.92 o
  -3   2  15       14.78       20.21     13.01 o
  -2   2  15     1459.67     1417.11     40.29 o
  -1   2  15      601.54      591.81     46.19 o
   0   2  15     3662.63     3623.94     92.09 o
   1   2  15      561.26      564.11     22.33 o
   2   2  15     2418.59     2347.13     32.55 o
   3   2  15     1705.57     1690.51     23.90 o
   4   2  15      420.84      447.50     15.90 o
   5   2  15      445.02      457.95     19.54 o
   6   2  15      881.24      871.68     19.82 o
   7   2  15      122.17      139.97     10.85 o
   8   2  15      290.05      340.80     12.09 o
   9   2  15      418.68      453.44     20.93 o
  10   2  15     1587.96     1587.30     53.23 o
  11   2  15       16.30       11.88     12.92 o
  12   2  15      874.75      895.71     65.64 o
 -16   3  15     1909.80     1972.45     42.15 o
 -15   3  15        1.92      -12.51     20.80 o
 -14   3  15      162.46      215.53     25.57 o
 -13   3  15       26.38       33.93     17.51 o
 -12   3  15     1785.13     1701.79     38.08 o
 -11   3  15      104.98      122.02     16.38 o
 -10   3  15      839.15      843.88     30.24 o
  -9   3  15        1.27       20.56     13.14 o
  -8   3  15      995.17      955.46     22.45 o
  -7   3  15        2.74        8.19      8.66 o
  -6   3  15     5895.03     5779.85     77.00 o
  -5   3  15       10.99       19.22     24.50 o
  -4   3  15      420.61      450.73     25.24 o
  -3   3  15       36.01       43.76     19.14 o
  -2   3  15     6805.04     6675.49    102.42 o
  -1   3  15       43.87       61.98     18.27 o
   0   3  15     4642.72     4527.54     69.49 o
   1   3  15       69.45       64.41     13.64 o
   2   3  15      415.71      396.42     20.58 o
   3   3  15     1329.69     1262.97     21.63 o
   4   3  15     1342.04     1327.16     23.84 o
   5   3  15      801.36      838.40     23.79 o
   6   3  15       32.84       27.37      7.26 o
   7   3  15      768.36      744.88     16.16 o
   8   3  15     1189.56     1188.21     35.66 o
   9   3  15       84.59      103.30     17.52 o
  10   3  15      190.29      211.52     32.13 o
  11   3  15      123.92       88.41     33.76 o
 -15   4  15      105.72       90.56     22.42 o
 -14   4  15     1037.11     1046.96     35.41 o
 -13   4  15        8.74       28.66     17.51 o
 -12   4  15      403.96      423.21     34.43 o
 -11   4  15      637.17      643.07     23.68 o
 -10   4  15      489.15      492.81     24.34 o
  -9   4  15      208.91      212.72     22.31 o
  -8   4  15     2244.24     2188.80     39.68 o
  -7   4  15       25.38       27.75     10.90 o
  -6   4  15        6.05       -2.56     11.73 o
  -5   4  15      186.22      256.58     40.07 o
  -4   4  15     4001.66     3818.95     63.49 o
  -3   4  15      549.47      570.07     40.70 o
  -2   4  15      544.92      575.87     24.01 o
  -1   4  15     1725.79     1789.37     35.39 o
   0   4  15     1150.44     1131.11     31.71 o
   1   4  15       46.30       62.07     13.65 o
   2   4  15     1760.13     1769.30     38.72 o
   3   4  15      444.08      434.72     21.18 o
   4   4  15      303.48      301.73     24.71 o
   5   4  15       52.05       59.84      9.30 o
   6   4  15     1217.42     1283.92     44.61 o
   7   4  15       15.39       22.87     11.35 o
   8   4  15      289.49      325.86     36.78 o
   9   4  15      259.20      290.84     21.51 o
  10   4  15      610.44      600.29     56.74 o
 -13   5  15      879.35      855.88     36.46 o
 -12   5  15      168.78      135.96     18.91 o
 -11   5  15       33.89       38.86     18.82 o
 -10   5  15      148.97      163.13     19.87 o
  -9   5  15      864.44      834.78     27.74 o
  -8   5  15       72.17       65.83      9.77 o
  -7   5  15      577.24      588.20     35.50 o
  -6   5  15      498.96      469.88     25.61 o
  -5   5  15      293.85      317.93     35.56 o
  -4   5  15       43.93       82.87     21.36 o
  -3   5  15      999.40     1018.55     44.56 o
  -2   5  15     1229.75     1243.27     36.42 o
  -1   5  15       24.12       27.73     13.12 o
   0   5  15     1804.35     1742.98     34.03 o
   1   5  15      379.28      449.44     22.89 o
   2   5  15       91.10       81.49     14.43 o
   3   5  15        3.42        5.90      4.74 o
   4   5  15      444.38      422.41     34.88 o
   5   5  15     1050.25     1040.59     43.70 o
   6   5  15       40.48       36.98     23.82 o
   7   5  15     1296.28     1391.21     59.76 o
   8   5  15       71.81       99.37     27.07 o
 -10   6  15       36.70       29.21     15.95 o
  -9   6  15       58.46       42.14     14.10 o
  -8   6  15      116.17       97.71     21.55 o
  -7   6  15      860.12      887.97     35.98 o
  -6   6  15        5.65        0.97     14.79 o
  -5   6  15      303.80      365.22     43.06 o
  -4   6  15      345.38      355.78     28.94 o
  -3   6  15      935.05      939.77     30.93 o
  -2   6  15       16.01       25.75     18.53 o
  -1   6  15     2128.01     2156.87     59.02 o
   0   6  15        0.54       15.08     15.08 o
   1   6  15        9.24       16.38     12.80 o
   2   6  15       21.63       15.33     16.67 o
   3   6  15     1023.00     1068.54     53.23 o
   4   6  15        6.94       13.40     18.97 o
   5   6  15       86.22       74.21     34.66 o
   6   6  15       35.83       15.04     38.45 o
  -6   7  15       65.68       86.04     23.57 o
  -5   7  15      126.46      119.91     23.93 o
  -4   7  15        0.55       -4.86     16.88 o
  -3   7  15      712.67      763.20     36.62 o
  -2   7  15       76.31      126.73     24.61 o
  -1   7  15        1.19      -12.70     15.17 o
   0   7  15        6.97       21.46     17.44 o
   1   7  15      339.10      383.56     42.81 o
   2   7  15      141.63      165.61     23.81 o
 -16   0  16     2827.41     2830.75    148.42 o
 -14   0  16       31.38       44.00     27.59 o
 -12   0  16     1385.79     1356.83     60.82 o
 -10   0  16      383.46      418.10     53.58 o
  -8   0  16     1942.61     1867.24     69.44 o
  -6   0  16     8057.62     7876.91    261.21 o
  -4   0  16      994.02     1137.06     27.14 o
  -2   0  16    13126.19    13167.93    182.88 o
   0   0  16     1597.83     1563.69     36.87 o
   2   0  16     3894.54     3821.78    100.21 o
   4   0  16     7973.73     7550.90    132.13 o
   6   0  16        3.00        5.50     10.26 o
   8   0  16     2308.32     2288.57     83.44 o
  10   0  16       22.09       39.62     18.38 o
 -17   1  16      128.85      129.96     26.70 o
 -16   1  16        0.13        9.41     17.41 o
 -15   1  16      249.55      298.26     33.11 o
 -14   1  16     4558.95     4593.50     86.86 o
 -13   1  16     1074.99     1096.33     42.85 o
 -12   1  16      460.04      480.58     28.95 o
 -11   1  16      620.84      642.88     30.87 o
 -10   1  16     2959.60     2912.15     56.39 o
  -9   1  16      506.86      480.20     28.28 o
  -8   1  16        2.89       33.19     18.08 o
  -7   1  16      820.38      780.77     37.32 o
  -6   1  16     3806.88     3835.72     66.94 o
  -5   1  16       12.97       25.04     14.71 o
  -4   1  16     4579.22     4783.07     56.68 o
  -3   1  16      983.11     1021.23     16.65 o
  -2   1  16        0.60       47.73      7.93 o
  -1   1  16     3050.54     2962.72     62.61 o
   0   1  16     6905.13     7089.15    142.30 o
   1   1  16       31.77       21.94      9.35 o
   2   1  16     1773.96     1720.75     37.33 o
   3   1  16      246.97      247.81     19.56 o
   4   1  16      546.69      547.09     18.89 o
   5   1  16       60.92       60.25     10.57 o
   6   1  16     1011.37     1020.60     23.30 o
   7   1  16      764.01      720.36     20.77 o
   8   1  16      374.93      349.77     12.56 o
   9   1  16      143.59      167.11     11.03 o
  10   1  16     1796.10     1826.75     52.14 o
  11   1  16       87.70       77.53     17.85 o
  12   1  16      168.69      195.13     23.22 o
 -16   2  16      678.06      666.13     33.03 o
 -15   2  16     1517.54     1631.40     47.53 o
 -14   2  16        0.36       17.09     19.39 o
 -13   2  16     1413.67     1426.21     46.47 o
 -12   2  16     1574.17     1561.16     39.60 o
 -11   2  16      708.20      717.36     28.88 o
 -10   2  16      245.21      321.07     27.66 o
  -9   2  16     3411.57     3313.40     66.19 o
  -8   2  16     1080.47     1106.94     43.31 o
  -7   2  16       35.68       44.39     17.02 o
  -6   2  16     2285.25     2205.72     58.42 o
  -5   2  16     5252.71     5071.12     76.68 o
  -4   2  16      478.05      512.85     32.49 o
  -3   2  16      908.13     1008.60     34.59 o
  -2   2  16     4354.37     4261.78     71.13 o
  -1   2  16     1213.59     1208.99     25.96 o
   0   2  16     1746.97     1756.81     53.08 o
   1   2  16     2608.44     2478.35     59.97 o
   2   2  16      946.31      948.15     19.78 o
   3   2  16       74.69       80.43      8.55 o
   4   2  16     2620.83     2635.72     43.28 o
   5   2  16     3963.47     3718.06     86.73 o
   6   2  16      129.92      150.21      9.18 o
   7   2  16      558.90      598.67     16.02 o
   8   2  16      555.08      572.87     18.28 o
   9   2  16      982.29      969.50     26.21 o
  10   2  16        2.81       -6.46     16.03 o
  11   2  16      302.02      360.70     30.03 o
  12   2  16      599.96      574.89     31.50 o
 -15   3  16      757.04      807.86     35.03 o
 -14   3  16        0.94       12.96     17.80 o
 -13   3  16      789.10      771.58     29.73 o
 -12   3  16      104.82      103.45     20.58 o
 -11   3  16      600.89      682.94     41.46 o
 -10   3  16       21.92       36.81     11.63 o
  -9   3  16     1304.27     1240.17     62.73 o
  -8   3  16      175.04      191.07     19.98 o
  -7   3  16      511.32      484.34     18.97 o
  -6   3  16      800.30      724.93     28.37 o
  -5   3  16       46.74       50.68     17.68 o
  -4   3  16      177.68      218.04     40.00 o
  -3   3  16     4358.22     4152.63     61.77 o
  -2   3  16      134.95      209.94     20.42 o
  -1   3  16     4083.92     4034.36     65.46 o
   0   3  16       22.84       59.15     25.89 o
   1   3  16      169.23      182.00     16.74 o
   2   3  16      586.55      541.08     19.19 o
   3   3  16     1464.14     1430.14     28.11 o
   4   3  16        5.23       13.66      7.51 o
   5   3  16      147.33      185.73     18.63 o
   6   3  16       98.59       93.54     11.43 o
   7   3  16      356.70      344.94     15.31 o
   8   3  16        1.94       -0.79     10.27 o
   9   3  16      771.68      775.32     24.67 o
  10   3  16        2.86       21.77     17.86 o
  11   3  16       53.85       62.65     21.62 o
 -14   4  16       29.05       19.19     19.48 o
 -13   4  16     1544.20     1555.70     57.95 o
 -12   4  16      195.56      227.12     27.80 o
 -11   4  16      544.30      526.02     38.30 o
 -10   4  16        5.93       23.66     16.40 o
  -9   4  16     2716.33     2537.05     48.00 o
  -8   4  16      506.26      478.89     24.10 o
  -7   4  16        5.38        9.28      8.12 o
  -6   4  16      934.38      970.40     39.85 o
  -5   4  16     4534.77     4233.80     84.16 o
  -4   4  16       27.83       28.53     20.59 o
  -3   4  16     1303.88     1246.34     27.92 o
  -2   4  16      247.85      242.06     16.86 o
  -1   4  16      717.83      637.80     20.75 o
   0   4  16       23.28       20.35     15.12 o
   1   4  16     3265.14     3303.54     63.36 o
   2   4  16        7.44       27.42     13.56 o
   3   4  16      195.72      218.34     18.28 o
   4   4  16      324.34      308.94     12.87 o
   5   4  16     2592.32     2540.65     42.70 o
   6   4  16      280.55      275.36     13.51 o
   7   4  16      117.37      125.84     14.22 o
   8   4  16      494.04      428.24     25.61 o
   9   4  16      670.59      636.44     51.00 o
  10   4  16       41.40       39.55     35.08 o
 -13   5  16      213.96      224.34     44.94 o
 -12   5  16       24.80       14.03     17.79 o
 -11   5  16       84.42      105.21     16.86 o
 -10   5  16     1565.50     1446.79     36.85 o
  -9   5  16      365.62      349.59     31.18 o
  -8   5  16      261.86      232.50     40.25 o
  -7   5  16      588.85      594.03     26.47 o
  -6   5  16       31.67       31.69     17.20 o
  -5   5  16       36.74       25.58     20.74 o
  -4   5  16      589.55      675.73     26.62 o
  -3   5  16      961.68      894.37     32.41 o
  -2   5  16       27.89       86.49     33.74 o
  -1   5  16      892.26      898.11     29.97 o
   0   5  16      578.40      595.66     30.68 o
   1   5  16       18.66       25.48     14.16 o
   2   5  16       68.20       81.33     17.35 o
   3   5  16      583.60      618.95     24.84 o
   4   5  16     1028.10      987.71     26.23 o
   5   5  16        3.11       -7.08     11.50 o
   6   5  16     1222.54     1237.05     50.21 o
   7   5  16      118.06      122.24     48.83 o
   8   5  16        4.31      -25.77     25.77 o
 -10   6  16      100.60      115.92     26.59 o
  -9   6  16       54.06       47.08     19.66 o
  -8   6  16      359.34      404.94     29.29 o
  -7   6  16       13.46        9.10     21.48 o
  -6   6  16     1165.51     1167.94     38.76 o
  -5   6  16      170.02      256.35     22.64 o
  -4   6  16      161.12      183.83     25.45 o
  -3   6  16      110.59      115.83     20.09 o
  -2   6  16     1878.60     1912.70     57.13 o
  -1   6  16        1.24       11.04     18.24 o
   0   6  16      582.38      599.30     26.02 o
   1   6  16      643.73      686.61     34.93 o
   2   6  16      194.10      273.90     19.22 o
   3   6  16       74.37       61.56     14.44 o
   4   6  16      654.69      797.14     54.09 o
   5   6  16       43.24       24.31     39.38 o
  -4   7  16      394.91      442.53     37.19 o
  -3   7  16       34.23       33.87     18.78 o
  -2   7  16       49.64       37.89     24.43 o
  -1   7  16        5.94       18.66     17.47 o
   0   7  16      316.51      363.32     28.49 o
 -17   0  17      588.85      636.66     71.51 o
 -15   0  17      157.94      214.91     42.59 o
 -13   0  17     3923.24     3977.05    111.92 o
 -11   0  17     2178.70     2198.77     96.33 o
  -9   0  17        3.08       -2.46     21.48 o
  -7   0  17     3427.21     3348.24    109.87 o
  -5   0  17        9.31       -0.59     18.55 o
  -3   0  17     9430.61     9437.59    142.05 o
  -1   0  17     2239.56     2146.54     62.85 o
   1   0  17      837.26      821.24     24.16 o
   3   0  17     8516.01     8341.96    141.85 o
   5   0  17        0.29        8.88     12.06 o
   7   0  17     6989.42     6822.00    211.70 o
   9   0  17        9.33       30.97     10.89 o
  11   0  17      504.37      472.22     38.01 o
 -16   1  17      248.78      248.83     25.36 o
 -15   1  17      990.49      995.21     35.43 o
 -14   1  17       19.50       32.93     19.67 o
 -13   1  17      102.06      199.47     31.67 o
 -12   1  17      375.28      430.97     28.86 o
 -11   1  17     3530.13     3676.64     67.51 o
 -10   1  17      243.95      229.24     30.11 o
  -9   1  17      889.45      830.89     43.56 o
  -8   1  17     1091.82     1085.98     38.14 o
  -7   1  17      588.98      627.71     28.97 o
  -6   1  17      104.39      109.34     20.40 o
  -5   1  17     5395.71     5495.80     91.66 o
  -4   1  17      689.29      704.10     21.02 o
  -3   1  17     1345.79     1290.74     19.17 o
  -2   1  17      802.44      768.67     14.13 o
  -1   1  17     2005.08     2012.77     27.11 o
   0   1  17      116.46      124.44     15.03 o
   1   1  17     1120.83     1166.32     26.08 o
   2   1  17     1243.45     1183.66     19.26 o
   3   1  17     2081.56     1986.29     30.98 o
   4   1  17      695.59      645.07     17.98 o
   5   1  17     5286.02     5016.60     97.24 o
   6   1  17      991.78      956.32     18.71 o
   7   1  17      386.55      389.20     14.36 o
   8   1  17      267.53      273.62     14.97 o
   9   1  17     2490.54     2384.92     58.13 o
  10   1  17      150.12      141.68     15.31 o
  11   1  17      507.76      453.29     29.85 o
 -16   2  17      278.52      291.68     26.18 o
 -15   2  17       63.65       59.95     21.69 o
 -14   2  17     1769.97     1741.17     44.41 o
 -13   2  17      425.18      501.62     32.66 o
 -12   2  17      119.96      111.66     22.80 o
 -11   2  17     1013.56      971.70     35.19 o
 -10   2  17      977.07      938.07     32.02 o
  -9   2  17       73.85       66.36     21.40 o
  -8   2  17      880.39      870.07     33.03 o
  -7   2  17        6.18        2.24     14.40 o
  -6   2  17      253.09      304.41     26.47 o
  -5   2  17       13.47       16.39      7.87 o
  -4   2  17     3043.97     2838.67     73.70 o
  -3   2  17     1061.40     1001.40     26.60 o
  -2   2  17       16.55       23.50     14.03 o
  -1   2  17       30.57       21.83     16.12 o
   0   2  17     1612.29     1611.85     38.35 o
   1   2  17      417.22      468.92     21.73 o
   2   2  17     1104.20     1104.13     29.23 o
   3   2  17     4225.33     4132.63     77.72 o
   4   2  17     3315.10     3159.98     69.92 o
   5   2  17        1.04        4.79      8.81 o
   6   2  17     2348.88     2275.63     52.93 o
   7   2  17     1230.83     1230.62     32.65 o
   8   2  17     1430.13     1414.34     30.61 o
   9   2  17       22.85       23.92     14.03 o
  10   2  17      806.22      753.20     22.62 o
  11   2  17      226.21      213.44     21.17 o
 -15   3  17        7.63       12.56     17.56 o
 -14   3  17      153.51      164.57     20.47 o
 -13   3  17        3.25       -5.51     14.89 o
 -12   3  17     2434.86     2459.80     52.94 o
 -11   3  17       24.14       29.77     12.64 o
 -10   3  17      364.94      386.36     24.52 o
  -9   3  17        9.76        6.78     11.59 o
  -8   3  17     4825.53     4798.76     71.75 o
  -7   3  17      295.90      307.22     21.35 o
  -6   3  17     2535.22     2486.37     60.97 o
  -5   3  17      396.51      373.21     24.52 o
  -4   3  17     2671.98     2615.84     52.69 o
  -3   3  17      382.76      409.26     29.23 o
  -2   3  17     6095.19     5808.47     89.14 o
  -1   3  17      131.68      157.43     17.83 o
   0   3  17       30.61       45.74     16.02 o
   1   3  17       69.32       71.29     16.75 o
   2   3  17     3359.68     3239.82     65.86 o
   3   3  17      334.41      334.57     17.22 o
   4   3  17     1013.89      983.79     24.44 o
   5   3  17       86.41       94.93     13.67 o
   6   3  17     3133.72     3033.42     47.65 o
   7   3  17       80.69      103.14     14.73 o
   8   3  17     1540.01     1421.05     54.54 o
   9   3  17      148.36      120.50     38.66 o
  10   3  17      267.92      243.87     31.97 o
 -14   4  17      754.12      767.86     33.29 o
 -13   4  17      156.19      185.54     26.47 o
 -12   4  17       16.17        3.35     17.80 o
 -11   4  17       92.82       90.00     14.46 o
 -10   4  17      955.16      901.79     23.67 o
  -9   4  17     1267.21     1222.36     25.80 o
  -8   4  17      684.53      666.61     61.01 o
  -7   4  17      594.41      518.18     45.00 o
  -6   4  17        8.62       30.35     17.59 o
  -5   4  17       39.18       26.39     21.37 o
  -4   4  17     1374.53     1296.53     38.75 o
  -3   4  17      720.99      677.30     25.74 o
  -2   4  17       43.47       59.23     15.59 o
  -1   4  17        0.84        0.13     11.50 o
   0   4  17     1523.87     1571.41     47.99 o
   1   4  17       13.28       19.32     11.70 o
   2   4  17      858.66      883.62     28.51 o
   3   4  17      158.93      201.99     22.04 o
   4   4  17     2786.73     2519.65     69.83 o
   5   4  17      210.12      217.29     21.57 o
   6   4  17     1595.29     1529.20     30.83 o
   7   4  17      454.71      419.00     32.65 o
   8   4  17      404.03      418.47     65.96 o
   9   4  17       29.85       22.39     21.89 o
 -12   5  17      274.23      231.35     28.77 o
 -11   5  17     1011.80      975.79     31.66 o
 -10   5  17        6.15       15.45     14.27 o
  -9   5  17      419.90      358.75     46.53 o
  -8   5  17     1458.50     1413.18     47.34 o
  -7   5  17       31.56       50.98     18.41 o
  -6   5  17       68.87       87.38     21.51 o
  -5   5  17      831.72      818.36     39.74 o
  -4   5  17      581.80      568.66     26.66 o
  -3   5  17       16.96       -0.02     15.73 o
  -2   5  17      869.16      926.56     32.06 o
  -1   5  17      842.77      827.71     31.77 o
   0   5  17      171.13      195.50     21.17 o
   1   5  17      528.71      539.69     29.72 o
   2   5  17      809.88      907.02     28.46 o
   3   5  17       80.77       94.99     14.17 o
   4   5  17       25.03       19.96      9.11 o
   5   5  17      868.48      948.08     43.89 o
   6   5  17     1217.12     1176.41     60.02 o
   7   5  17        4.04      -21.39     21.39 o
  -9   6  17     1133.38     1110.56     38.93 o
  -8   6  17      159.87      184.59     22.55 o
  -7   6  17     2094.13     2063.62     57.53 o
  -6   6  17       89.76       92.57     21.25 o
  -5   6  17      113.75       94.15     20.47 o
  -4   6  17        0.00       -1.25     17.21 o
  -3   6  17     1186.23     1181.55     37.80 o
  -2   6  17      166.32      210.79     22.72 o
  -1   6  17      315.68      349.36     47.66 o
   0   6  17      222.87      266.60     22.98 o
   1   6  17      128.03      161.54     25.45 o
   2   6  17       57.21       66.90     14.19 o
   3   6  17     1022.90     1046.56     44.59 o
   4   6  17       42.59       36.74     35.96 o
 -16   0  18      160.29      224.00     42.73 o
 -14   0  18     1332.44     1302.45     56.13 o
 -12   0  18      221.53      305.68     39.33 o
 -10   0  18      827.45      964.17     47.72 o
  -8   0  18       11.44       17.58     41.41 o
  -6   0  18      697.94      862.19     73.99 o
  -4   0  18     7048.70     7255.83    115.22 o
  -2   0  18     2068.15     2083.64     43.72 o
   0   0  18     1366.84     1334.72     28.98 o
   2   0  18      957.76      894.10     27.93 o
   4   0  18       14.68       -6.46     15.40 o
   6   0  18     3635.25     3774.40    129.86 o
   8   0  18      609.04      582.65     45.60 o
  10   0  18      806.37      869.35     35.87 o
 -16   1  18     1240.26     1278.15     53.46 o
 -15   1  18       10.34       25.63     19.75 o
 -14   1  18      634.54      735.88     71.98 o
 -13   1  18      566.99      622.13     33.33 o
 -12   1  18      604.28      621.91     36.17 o
 -11   1  18       72.92       59.50     22.41 o
 -10   1  18     4861.51     4918.79     87.82 o
  -9   1  18     1102.87     1059.67     33.64 o
  -8   1  18      352.44      379.17     32.27 o
  -7   1  18     1384.84     1347.75     43.26 o
  -6   1  18     5226.59     5060.67     80.58 o
  -5   1  18      537.48      524.83     21.88 o
  -4   1  18      946.67      964.45     17.44 o
  -3   1  18     1009.22     1011.37     19.49 o
  -2   1  18      846.41      860.98     18.48 o
  -1   1  18      337.00      344.46     16.38 o
   0   1  18       52.81       91.53     14.99 o
   1   1  18      427.21      386.54     19.90 o
   2   1  18     1921.65     1941.89     25.38 o
   3   1  18      841.03      803.44     32.96 o
   4   1  18     9434.16     9331.39    155.30 o
   5   1  18      819.24      827.96     21.06 o
   6   1  18      443.39      432.22     19.71 o
   7   1  18      822.20      795.89     32.77 o
   8   1  18     2266.95     2169.20     47.37 o
   9   1  18       31.98       38.20      8.95 o
  10   1  18      978.14      981.76     25.36 o
  11   1  18       70.66       47.97     16.81 o
 -16   2  18       15.82       13.73     23.01 o
 -15   2  18     1380.61     1421.28     42.02 o
 -14   2  18      133.78      153.71     23.96 o
 -13   2  18       98.44       89.55     21.68 o
 -12   2  18      421.65      396.77     29.59 o
 -11   2  18     2046.12     2056.36     46.52 o
 -10   2  18      197.82      261.78     27.26 o
  -9   2  18      171.34      233.23     25.06 o
  -8   2  18        0.76       12.70     18.43 o
  -7   2  18      692.68      634.87     30.61 o
  -6   2  18      328.61      367.37     36.21 o
  -5   2  18     2964.21     2853.13     46.94 o
  -4   2  18     1681.36     1711.99     41.89 o
  -3   2  18      980.79     1029.08     36.97 o
  -2   2  18     1111.13     1106.14     30.51 o
  -1   2  18     3222.83     3056.37     53.41 o
   0   2  18      288.52      304.88     20.64 o
   1   2  18       73.98       74.56     15.83 o
   2   2  18      106.54       77.33     17.50 o
   3   2  18     1270.67     1278.02     38.55 o
   4   2  18        1.85        7.63      8.80 o
   5   2  18     1287.04     1254.55     29.01 o
   6   2  18     1074.14     1113.24     27.18 o
   7   2  18      712.48      763.36     20.69 o
   8   2  18      281.91      274.26     14.15 o
   9   2  18     1438.18     1379.87     60.55 o
  10   2  18      210.11      253.24     35.47 o
 -15   3  18       99.90       85.46     20.31 o
 -14   3  18        1.21       37.74     17.70 o
 -13   3  18     1384.46     1393.04     36.69 o
 -12   3  18       22.01       31.93     17.62 o
 -11   3  18      174.15      174.77     14.73 o
 -10   3  18      298.72      307.80     26.36 o
  -9   3  18     2702.49     2643.71     42.52 o
  -8   3  18      184.20      216.54     22.16 o
  -7   3  18     2094.03     1970.52     93.32 o
  -6   3  18       86.07      122.82     29.56 o
  -5   3  18     1538.60     1482.94     47.06 o
  -4   3  18       42.72       50.04     23.11 o
  -3   3  18     3450.72     3279.04     67.53 o
  -2   3  18        0.79        9.91     22.13 o
  -1   3  18      164.70      149.98     21.89 o
   0   3  18      212.95      222.33     17.39 o
   1   3  18     3079.04     3044.57     50.22 o
   2   3  18      625.19      630.87     29.95 o
   3   3  18     1533.61     1445.27     76.23 o
   4   3  18      437.78      420.87     21.52 o
   5   3  18     3105.37     2985.79     53.73 o
   6   3  18      133.64      137.70     13.09 o
   7   3  18     2282.14     2204.72     63.72 o
   8   3  18       54.61       37.86     16.64 o
   9   3  18       19.92       19.61     17.66 o
 -13   4  18       13.39       18.49     20.71 o
 -12   4  18       26.69       32.90     14.65 o
 -11   4  18     1172.03     1220.92     56.68 o
 -10   4  18      537.56      499.24     23.08 o
  -9   4  18       49.01       78.84     13.20 o
  -8   4  18      761.52      725.01     36.43 o
  -7   4  18      991.20      952.95     36.99 o
  -6   4  18     1204.01     1188.65     36.10 o
  -5   4  18     2904.15     2846.16     56.76 o
  -4   4  18      223.52      249.97     23.64 o
  -3   4  18      146.33      199.05     28.24 o
  -2   4  18      161.47      150.43     20.87 o
  -1   4  18     1231.04     1221.11     34.72 o
   0   4  18      292.28      285.83     18.62 o
   1   4  18       43.32       61.30     13.94 o
   2   4  18      811.04      836.31     23.01 o
   3   4  18     1011.24     1096.45     26.06 o
   4   4  18      209.62      202.22     22.50 o
   5   4  18      782.59      772.40     29.79 o
   6   4  18       80.90      108.21     29.91 o
   7   4  18      272.74      229.88     26.81 o
   8   4  18        5.13      -27.52     27.52 o
 -12   5  18      117.29      104.16     29.44 o
 -11   5  18      225.16      205.53     34.89 o
 -10   5  18      781.44      784.10     46.20 o
  -9   5  18      822.16      877.46     47.26 o
  -8   5  18       69.48       51.87     21.42 o
  -7   5  18      835.54      809.45     29.21 o
  -6   5  18     1598.61     1647.46     49.19 o
  -5   5  18        2.14       -0.80     17.64 o
  -4   5  18       40.42       48.93     22.42 o
  -3   5  18      460.80      505.04     31.04 o
  -2   5  18     1339.12     1365.32     39.41 o
  -1   5  18        1.73       22.75     15.01 o
   0   5  18     1053.21     1087.93     34.28 o
   1   5  18      705.55      749.47     33.01 o
   2   5  18       31.30       30.76     12.88 o
   3   5  18      242.46      294.97     17.81 o
   4   5  18      898.71      895.89     53.20 o
   5   5  18      469.02      550.15     78.79 o
   6   5  18       31.06       12.49     22.10 o
  -8   6  18      855.28      936.44     44.59 o
  -7   6  18      135.23      119.51     24.66 o
  -6   6  18      222.34      290.52     36.54 o
  -5   6  18        3.30       -0.49     19.70 o
  -4   6  18      708.80      743.96     36.52 o
  -3   6  18        0.93       15.17     23.74 o
  -2   6  18      376.79      373.24     35.18 o
  -1   6  18        0.00       34.14     17.70 o
   0   6  18      615.76      639.06     31.31 o
   1   6  18       31.83       44.02     15.80 o
   2   6  18      715.83      799.86     54.91 o
   3   6  18       20.08       22.82     30.15 o
 -15   0  19      919.04      872.91     50.38 o
 -13   0  19     1376.82     1467.76     68.58 o
 -11   0  19      509.04      614.97     46.24 o
  -9   0  19    10806.86    11146.16    239.94 o
  -7   0  19     3090.18     2897.01     77.18 o
  -5   0  19     5347.47     5458.29     88.54 o
  -3   0  19     4231.53     4233.14     65.24 o
  -1   0  19     7240.85     7399.08    116.69 o
   1   0  19     7368.18     7145.61    132.65 o
   3   0  19     1309.15     1220.32     34.28 o
   5   0  19     2406.25     2491.86    107.40 o
   7   0  19     1002.87      959.60     45.74 o
   9   0  19      534.85      555.23     25.54 o
 -16   1  19        8.10       28.56     26.07 o
 -15   1  19      639.85      759.78     48.80 o
 -14   1  19      570.69      611.30     51.72 o
 -13   1  19      355.86      448.28     36.16 o
 -12   1  19       34.59       21.73     28.07 o
 -11   1  19     3646.14     3653.96     66.30 o
 -10   1  19      239.72      246.09     24.73 o
  -9   1  19     1329.50     1333.19     38.45 o
  -8   1  19     1070.93     1058.48     37.98 o
  -7   1  19     3342.00     3432.67     69.01 o
  -6   1  19      685.15      689.97     28.76 o
  -5   1  19     1660.23     1658.75     27.19 o
  -4   1  19     1157.29     1171.98     26.19 o
  -3   1  19     1893.83     2020.18     27.82 o
  -2   1  19        0.46       -1.38      7.96 o
  -1   1  19     1941.97     2023.69     35.63 o
   0   1  19     2791.38     2822.68     43.83 o
   1   1  19     3305.40     3314.18     63.99 o
   2   1  19      601.18      577.83     22.78 o
   3   1  19     7061.95     6701.42     79.71 o
   4   1  19      534.48      529.63     18.33 o
   5   1  19      526.04      507.60     23.68 o
   6   1  19      597.09      584.33     15.76 o
   7   1  19      935.32     1004.92     22.36 o
   8   1  19        2.82       -5.84      7.58 o
   9   1  19      709.09      708.79     21.47 o
  10   1  19      235.78      202.42     21.09 o
 -15   2  19      279.59      338.80     49.17 o
 -14   2  19        0.38       -5.61     21.35 o
 -13   2  19      866.20      843.17     37.20 o
 -12   2  19     1627.69     1611.38     56.63 o
 -11   2  19      232.44      317.03     39.31 o
 -10   2  19     1476.24     1460.14     44.06 o
  -9   2  19     3455.22     3413.08     70.96 o
  -8   2  19     1138.46     1169.01     35.90 o
  -7   2  19      498.76      488.94     32.88 o
  -6   2  19     3455.22     3479.42     54.15 o
  -5   2  19     1264.68     1321.27     32.74 o
  -4   2  19        8.85       20.30     15.13 o
  -3   2  19      591.51      654.13     23.92 o
  -2   2  19     2149.01     2235.00     43.07 o
  -1   2  19     4082.37     4130.42     64.52 o
   0   2  19        6.38       26.40     14.30 o
   1   2  19     2819.80     2832.66     52.64 o
   2   2  19     4102.79     4109.18     95.86 o
   3   2  19      513.80      547.07     25.53 o
   4   2  19     1132.21     1168.88     24.18 o
   5   2  19     1731.57     1655.35     28.23 o
   6   2  19       17.30       22.46      8.32 o
   7   2  19      292.62      331.02     13.50 o
   8   2  19     1027.92     1005.94     45.14 o
   9   2  19      233.50      266.32     24.73 o
  10   2  19       61.16      105.49     42.00 o
 -14   3  19      783.67      841.17     32.41 o
 -13   3  19       15.71       16.88     17.29 o
 -12   3  19      163.19      198.10     21.80 o
 -11   3  19      218.23      189.69     15.82 o
 -10   3  19      978.61      966.91     27.85 o
  -9   3  19       49.22       82.12     15.76 o
  -8   3  19     3614.13     3485.61     57.60 o
  -7   3  19        2.02       -5.83     19.43 o
  -6   3  19       24.79       13.67     16.33 o
  -5   3  19      379.22      397.85     31.95 o
  -4   3  19     5308.20     5163.89     81.21 o
  -3   3  19        0.18        0.86     18.96 o
  -2   3  19       19.03       31.35     14.87 o
  -1   3  19      245.62      277.95     21.02 o
   0   3  19     5012.64     4948.43    117.21 o
   1   3  19      863.49      918.27     28.02 o
   2   3  19     1137.54     1148.62     60.55 o
   3   3  19      463.03      489.46     17.67 o
   4   3  19      762.32      747.82     30.93 o
   5   3  19      297.21      296.45     13.76 o
   6   3  19      814.74      880.75     33.54 o
   7   3  19       18.25       19.78     11.50 o
   8   3  19       21.79       74.11     30.75 o
   9   3  19        4.65       -4.71     16.93 o
 -13   4  19      103.47      123.47     23.65 o
 -12   4  19     1727.18     1601.72     37.58 o
 -11   4  19        1.12       16.29     15.13 o
 -10   4  19     1511.02     1405.09     64.57 o
  -9   4  19      122.95      133.71     20.98 o
  -8   4  19      702.31      723.08     37.86 o
  -7   4  19       58.89       49.07     20.14 o
  -6   4  19     1770.71     1703.07     57.28 o
  -5   4  19     1171.09     1083.17     44.64 o
  -4   4  19       53.62       58.00     23.42 o
  -3   4  19      425.78      440.45     35.51 o
  -2   4  19     2812.14     2757.09     97.82 o
  -1   4  19       28.38       39.20     19.35 o
   0   4  19       56.14       44.74     22.88 o
   1   4  19      654.65      677.27     28.67 o
   2   4  19     3291.30     3261.33     53.85 o
   3   4  19       31.84       41.38     13.87 o
   4   4  19      949.07      972.31     25.73 o
   5   4  19      207.50      234.87     23.13 o
   6   4  19       90.17      136.26     26.68 o
   7   4  19       96.45      109.44     32.47 o
 -11   5  19      485.37      487.49     43.61 o
 -10   5  19      269.07      295.68     39.54 o
  -9   5  19        0.30        0.70     17.77 o
  -8   5  19      936.12     1091.63     38.23 o
  -7   5  19     1044.24     1034.20     42.68 o
  -6   5  19       46.68       62.97     24.94 o
  -5   5  19      526.06      510.83     27.13 o
  -4   5  19      848.30      892.79     37.46 o
  -3   5  19      524.67      608.37     34.06 o
  -2   5  19       66.01       74.97     22.19 o
  -1   5  19     1247.04     1257.11     31.55 o
   0   5  19     2105.01     2182.39     59.44 o
   1   5  19       39.84       40.32     23.23 o
   2   5  19      227.45      239.46     19.01 o
   3   5  19      547.49      570.55     25.58 o
   4   5  19      247.80      260.05     36.43 o
   5   5  19        2.35       -3.34     26.23 o
  -7   6  19       61.01       77.47     22.36 o
  -6   6  19      105.17       75.74     27.51 o
  -5   6  19     1345.15     1409.78     45.59 o
  -4   6  19        9.42       48.23     23.07 o
  -3   6  19     1503.37     1591.03     44.66 o
  -2   6  19       13.68       46.39     26.87 o
  -1   6  19      569.52      561.80     35.39 o
   0   6  19      159.02      168.65     20.00 o
   1   6  19     1390.27     1413.49     74.99 o
   2   6  19      314.64      409.51     31.09 o
 -14   0  20      668.44      590.49     46.11 o
 -12   0  20       24.49       35.53     28.51 o
 -10   0  20     5545.02     5588.41    142.72 o
  -8   0  20     1564.22     1605.90     96.15 o
  -6   0  20     5296.54     5628.17    136.71 o
  -4   0  20     3801.78     3819.31     84.96 o
  -2   0  20       12.34        5.70     14.74 o
   0   0  20    12926.60    12405.73    229.38 o
   2   0  20      426.06      456.20     39.63 o
   4   0  20     2571.40     2502.07     88.26 o
   6   0  20      662.00      709.63     72.93 o
   8   0  20      529.72      528.38     19.26 o
  10   0  20     2022.48     2026.75     52.32 o
 -15   1  20      259.14      307.06     33.95 o
 -14   1  20     1148.08     1262.03     42.35 o
 -13   1  20       15.40       26.11     22.46 o
 -12   1  20     2778.57     2852.17     63.03 o
 -11   1  20      315.67      352.73     51.97 o
 -10   1  20      373.46      377.26     27.42 o
  -9   1  20      972.43     1027.41     48.84 o
  -8   1  20     1626.17     1765.07     43.66 o
  -7   1  20       39.76       34.23     19.96 o
  -6   1  20     1466.19     1580.60     39.71 o
  -5   1  20      686.03      686.98     17.82 o
  -4   1  20      735.58      812.53     16.83 o
  -3   1  20      227.50      280.95     27.13 o
  -2   1  20     6527.03     6321.97     91.76 o
  -1   1  20      663.34      668.71     27.49 o
   0   1  20        0.07       39.23     15.28 o
   1   1  20     1002.02      978.02     25.01 o
   2   1  20     5169.04     4951.36     90.68 o
   3   1  20       73.09       78.72     17.10 o
   4   1  20      348.92      376.00     21.14 o
   5   1  20      255.24      274.05     17.57 o
   6   1  20      970.04     1029.10     34.05 o
   7   1  20       27.70       32.61      9.77 o
   8   1  20     1481.65     1492.47     34.00 o
   9   1  20      368.90      358.59     30.66 o
 -15   2  20       86.75       99.35     26.74 o
 -14   2  20       11.34       39.03     21.94 o
 -13   2  20      862.02      841.17     40.05 o
 -12   2  20      183.69      340.45     56.31 o
 -11   2  20     2600.39     2528.54     55.69 o
 -10   2  20     2324.56     2434.01     56.62 o
  -9   2  20      322.71      372.18     30.95 o
  -8   2  20      589.55      539.48     32.54 o
  -7   2  20     3607.97     3648.24     73.65 o
  -6   2  20      469.06      472.47     23.64 o
  -5   2  20        0.68       -5.71     12.57 o
  -4   2  20     1419.92     1460.81     38.24 o
  -3   2  20     1709.05     1679.38     38.52 o
  -2   2  20        0.00       17.97     19.02 o
  -1   2  20     4682.84     4410.92     82.76 o
   0   2  20     2061.15     2116.43     57.14 o
   1   2  20     2257.96     2207.69     42.02 o
   2   2  20      413.33      449.49     24.28 o
   3   2  20     2389.98     2309.28     43.67 o
   4   2  20      421.71      413.52     16.07 o
   5   2  20      419.85      418.22     15.05 o
   6   2  20        3.67       11.22      7.98 o
   7   2  20     1526.30     1541.25     47.65 o
   8   2  20      421.60      336.61     25.48 o
   9   2  20      368.87      377.84     26.85 o
 -14   3  20        0.62        0.31     14.36 o
 -13   3  20      201.30      194.17     17.29 o
 -12   3  20      244.69      253.95     17.86 o
 -11   3  20      760.48      786.01     38.14 o
 -10   3  20       40.23       32.26     14.21 o
  -9   3  20     2306.46     2284.91     43.49 o
  -8   3  20       60.89       55.82      9.03 o
  -7   3  20       14.00       24.05     19.26 o
  -6   3  20        0.00        9.79     23.11 o
  -5   3  20     3862.67     3720.23     98.69 o
  -4   3  20       35.03       50.86     35.86 o
  -3   3  20      755.07      776.82     31.36 o
  -2   3  20      640.59      618.45     26.75 o
  -1   3  20     4229.89     4138.58     68.92 o
   0   3  20      191.07      222.91     26.19 o
   1   3  20     3631.37     3549.81     53.10 o
   2   3  20       47.62       53.76     13.76 o
   3   3  20      408.39      433.68     20.29 o
   4   3  20       28.44       11.99      8.79 o
   5   3  20     2203.66     2172.20     83.76 o
   6   3  20      221.83      247.63     24.21 o
   7   3  20      342.69      364.73     29.68 o
   8   3  20       58.63       59.83     27.63 o
 -12   4  20       77.12       63.94     33.83 o
 -11   4  20     1755.99     1760.79     57.73 o
 -10   4  20      152.51      154.07     33.83 o
  -9   4  20      303.99      362.69     38.38 o
  -8   4  20       90.38      107.91     25.56 o
  -7   4  20     2642.02     2522.85     57.62 o
  -6   4  20      648.46      664.01     39.69 o
  -5   4  20      464.35      467.63     33.53 o
  -4   4  20        0.00       11.52     32.18 o
  -3   4  20     1856.76     1782.77     51.96 o
  -2   4  20       34.55       40.54     25.10 o
  -1   4  20     2276.57     2247.65     45.25 o
   0   4  20      239.79      273.89     20.48 o
   1   4  20     1190.57     1247.41     35.16 o
   2   4  20        0.13      -11.53     12.66 o
   3   4  20     2128.96     2217.18     61.35 o
   4   4  20      239.81      242.13     16.64 o
   5   4  20      171.98       87.41     51.01 o
   6   4  20       27.87       21.01     20.40 o
 -10   5  20        4.86       43.85     36.87 o
  -9   5  20      456.51      464.58     34.83 o
  -8   5  20      808.46      854.45     39.64 o
  -7   5  20        0.00       20.71     24.53 o
  -6   5  20      499.20      538.41     32.05 o
  -5   5  20      575.46      610.65     41.22 o
  -4   5  20      259.74      293.63     25.33 o
  -3   5  20      302.96      295.15     28.08 o
  -2   5  20      616.12      639.73     46.32 o
  -1   5  20      595.13      710.94     36.18 o
   0   5  20      189.63      211.59     19.50 o
   1   5  20      753.83      805.15     27.72 o
   2   5  20     1169.31     1252.65     38.79 o
   3   5  20       22.04       26.66     14.14 o
   4   5  20       93.45      102.12     28.69 o
  -6   6  20      748.72      744.84     48.83 o
  -5   6  20      158.85      203.80     25.99 o
  -4   6  20      585.11      656.37     34.34 o
  -3   6  20      193.93      208.54     26.78 o
  -2   6  20      103.69       99.42     23.03 o
  -1   6  20      245.21      279.26     31.85 o
   0   6  20     1618.11     1670.10     47.86 o
 -15   0  21     1139.13     1129.13    144.02 o
 -13   0  21      204.84      264.92     50.31 o
 -11   0  21     3113.48     3272.02     90.02 o
  -9   0  21     1321.27     1457.96     58.33 o
  -7   0  21     4650.63     4539.13    105.70 o
  -5   0  21     2730.92     2983.95     97.93 o
  -3   0  21        6.20        4.83     15.14 o
  -1   0  21     4473.60     4455.15     94.04 o
   1   0  21     2225.46     2142.32     46.70 o
   3   0  21     1668.79     1559.49     37.13 o
   5   0  21     1802.34     1783.05     51.47 o
   7   0  21       12.23       13.02     11.73 o
   9   0  21     1049.83      931.85     28.01 o
 -15   1  21       19.07       25.07     23.84 o
 -14   1  21      478.75      542.49     33.23 o
 -13   1  21     1467.35     1523.75     69.91 o
 -12   1  21       86.62      105.38     26.56 o
 -11   1  21      241.15      289.61     30.82 o
 -10   1  21      805.79      795.56     42.07 o
  -9   1  21     2564.88     2633.08     57.86 o
  -8   1  21      164.77      134.53     23.01 o
  -7   1  21     1137.68     1219.20     39.79 o
  -6   1  21     1636.48     1574.61     28.54 o
  -5   1  21     1677.03     1562.53     31.22 o
  -4   1  21      130.21      146.62      8.81 o
  -3   1  21     4283.45     3996.63     68.63 o
  -2   1  21      126.77      141.69     23.08 o
  -1   1  21     2169.39     1995.06     46.86 o
   0   1  21     1608.42     1520.40     31.10 o
   1   1  21     1025.12     1015.52     25.20 o
   2   1  21       10.63        5.18     12.69 o
   3   1  21     1355.31     1211.36     42.99 o
   4   1  21      751.60      734.11     19.35 o
   5   1  21       96.02      100.83     12.33 o
   6   1  21      273.65      288.37     12.42 o
   7   1  21     1517.07     1440.29     32.05 o
   8   1  21      263.90      252.87     22.59 o
   9   1  21        1.24        5.63     13.10 o
 -14   2  21     1311.74     1327.59     49.19 o
 -13   2  21       56.35       30.87     24.74 o
 -12   2  21      962.44      941.74     41.86 o
 -11   2  21      769.86      798.94     36.40 o
 -10   2  21      114.15      118.42     28.47 o
  -9   2  21      209.16      228.01     29.30 o
  -8   2  21     2842.82     2740.97     68.10 o
  -7   2  21     1107.30     1061.50     30.79 o
  -6   2  21       13.33        3.99      5.23 o
  -5   2  21     1116.92     1169.48     40.06 o
  -4   2  21     1242.83     1217.80     43.65 o
  -3   2  21       23.90       28.02     14.66 o
  -2   2  21      987.08     1006.78     38.53 o
  -1   2  21      531.44      577.43     26.20 o
   0   2  21      501.67      507.47     29.38 o
   1   2  21     1047.57     1039.21     59.10 o
   2   2  21     2284.16     2274.15     36.28 o
   3   2  21      686.20      722.59     27.48 o
   4   2  21        2.34       10.18      8.94 o
   5   2  21     1509.80     1449.05     33.16 o
   6   2  21      609.68      587.05     22.27 o
   7   2  21       20.78       15.13     12.88 o
   8   2  21      257.20      233.87     18.48 o
 -13   3  21        5.67       11.90     12.40 o
 -12   3  21     1014.79      963.62     26.84 o
 -11   3  21       31.15       34.83     20.16 o
 -10   3  21     2799.50     2770.01     49.93 o
  -9   3  21       77.49       54.06      7.99 o
  -8   3  21      640.97      663.45     37.00 o
  -7   3  21        5.29       12.67     17.32 o
  -6   3  21     4712.69     4540.26     74.69 o
  -5   3  21      138.90      136.74     24.85 o
  -4   3  21      691.73      694.82     29.40 o
  -3   3  21      556.74      545.48     35.11 o
  -2   3  21     1299.37     1219.53     38.26 o
  -1   3  21      367.61      360.02     26.14 o
   0   3  21     3782.92     3653.27     65.67 o
   1   3  21      114.42       94.67     20.71 o
   2   3  21        6.86        7.35     12.99 o
   3   3  21       87.30       91.27     13.29 o
   4   3  21     1310.12     1409.59     52.97 o
   5   3  21       15.19       13.69     15.14 o
   6   3  21       80.56       88.54     28.43 o
   7   3  21       24.08       31.16     25.10 o
 -12   4  21      822.84      820.22     62.12 o
 -11   4  21      137.87      115.64     35.33 o
 -10   4  21      101.46      109.82     38.50 o
  -9   4  21      151.54      157.13     59.24 o
  -8   4  21     1666.35     1640.69     44.48 o
  -7   4  21       43.58       53.72     27.66 o
  -6   4  21        7.73        3.45     21.69 o
  -5   4  21       36.71       45.36     25.41 o
  -4   4  21     1495.81     1478.12     39.28 o
  -3   4  21       29.46       54.88     28.02 o
  -2   4  21      726.40      758.57     29.23 o
  -1   4  21      737.82      730.14     31.72 o
   0   4  21      122.49      114.03     23.88 o
   1   4  21      210.45      254.22     24.94 o
   2   4  21     1706.98     1797.56     42.47 o
   3   4  21      133.93      168.07     15.46 o
   4   4  21       25.00       22.50     13.05 o
   5   4  21       27.99        3.31     20.34 o
  -9   5  21      609.66      652.05     35.09 o
  -8   5  21       65.52       41.40     27.52 o
  -7   5  21      547.01      621.55     40.88 o
  -6   5  21      816.32      869.59     33.76 o
  -5   5  21       10.16       25.33     19.27 o
  -4   5  21      204.57      270.50     26.48 o
  -3   5  21      222.75      258.48     21.51 o
  -2   5  21      261.45      293.83     39.47 o
  -1   5  21       30.64       31.58     19.44 o
   0   5  21     1432.92     1444.67     54.28 o
   1   5  21     1009.53     1081.01     64.51 o
   2   5  21      247.81      264.24     24.08 o
   3   5  21      390.43      401.14     24.58 o
 -14   0  22        0.01       18.56     31.21 o
 -12   0  22     2433.02     2650.23     96.46 o
 -10   0  22     1847.30     2047.72     81.63 o
  -8   0  22      941.17      913.09     56.45 o
  -6   0  22     8564.36     8596.23    165.61 o
  -4   0  22       71.10       58.88     20.19 o
  -2   0  22     5910.68     5570.01    114.02 o
   0   0  22      823.94      846.09     34.08 o
   2   0  22     1441.84     1356.87     63.19 o
   4   0  22     2802.63     2642.20     60.12 o
   6   0  22       12.83       13.99     12.21 o
   8   0  22      686.27      659.27     22.12 o
 -14   1  22     2050.77     2036.64     64.34 o
 -13   1  22      312.76      382.79     37.57 o
 -12   1  22     1283.63     1311.04     60.78 o
 -11   1  22      791.91      744.21     45.43 o
 -10   1  22     1391.28     1371.03     42.37 o
  -9   1  22        0.17       14.22     20.67 o
  -8   1  22     3429.77     3335.30     67.83 o
  -7   1  22     1009.57      946.40     39.83 o
  -6   1  22      426.69      430.69     17.50 o
  -5   1  22      241.21      253.77     14.46 o
  -4   1  22     5240.96     5053.32     61.37 o
  -3   1  22      293.03      268.03     22.14 o
  -2   1  22      673.55      605.03     38.46 o
  -1   1  22     1488.09     1398.85     34.25 o
   0   1  22     1715.97     1630.26     42.31 o
   1   1  22       19.43       10.40     13.51 o
   2   1  22     1080.93     1039.04     38.80 o
   3   1  22      296.78      362.98     34.58 o
   4   1  22      522.79      490.63     30.72 o
   5   1  22       19.54       16.92     13.49 o
   6   1  22     1257.03     1172.96     45.71 o
   7   1  22      224.45      219.11     18.40 o
   8   1  22       11.57       29.30     14.26 o
 -14   2  22       43.12       73.40     31.54 o
 -13   2  22     1240.83     1235.69     51.56 o
 -12   2  22     1697.39     1804.50     61.10 o
 -11   2  22       16.91       26.46     21.79 o
 -10   2  22      845.70      901.73     39.90 o
  -9   2  22     2375.09     2395.54     63.52 o
  -8   2  22      604.21      603.13     32.12 o
  -7   2  22      982.41      997.33     20.80 o
  -6   2  22     2576.80     2432.99     64.71 o
  -5   2  22     2421.63     2299.74     55.90 o
  -4   2  22       47.35       51.54     16.74 o
  -3   2  22     1230.95     1253.25     37.28 o
  -2   2  22     2364.41     2316.14     44.30 o
  -1   2  22      351.19      360.10     24.73 o
   0   2  22      496.95      565.67     23.98 o
   1   2  22     1506.03     1538.47     35.49 o
   2   2  22      373.13      436.48     18.25 o
   3   2  22      216.30      207.99     19.26 o
   4   2  22      737.09      732.70     28.89 o
   5   2  22     1126.18     1083.83     27.68 o
   6   2  22       45.15       43.98     12.50 o
   7   2  22      523.60      514.17     19.91 o
 -13   3  22      122.33      117.85     15.74 o
 -12   3  22        8.91        9.37     17.35 o
 -11   3  22     1606.45     1649.96     57.50 o
 -10   3  22        9.74       28.71     26.19 o
  -9   3  22       35.26       44.27     33.43 o
  -8   3  22      172.59      186.56     24.01 o
  -7   3  22     1656.39     1587.38     55.96 o
  -6   3  22       11.08        5.95     21.32 o
  -5   3  22     1259.45     1228.81     55.28 o
  -4   3  22      294.40      296.50     26.31 o
  -3   3  22      882.60      938.27     32.13 o
  -2   3  22       14.29       28.99     18.57 o
  -1   3  22     2626.92     2500.04     78.07 o
   0   3  22       23.36       14.03     13.26 o
   1   3  22       32.13       26.25     14.90 o
   2   3  22        8.28        2.77     11.41 o
   3   3  22     1253.50     1365.82     37.80 o
   4   3  22        3.88       -2.68     17.31 o
   5   3  22      293.03      277.83     19.96 o
   6   3  22       31.65       36.68     19.55 o
 -11   4  22        6.73        8.81     27.10 o
 -10   4  22        2.16        3.51     27.49 o
  -9   4  22     2184.01     2179.16     53.37 o
  -8   4  22      174.67      213.55     28.73 o
  -7   4  22      553.15      579.63     40.44 o
  -6   4  22      480.36      562.66     39.39 o
  -5   4  22     2170.56     1985.58    101.46 o
  -4   4  22        2.42        3.30     22.69 o
  -3   4  22     1448.43     1466.92     39.07 o
  -2   4  22      157.07      239.06     27.22 o
  -1   4  22      211.31      194.33     25.98 o
   0   4  22       24.76       23.22     16.61 o
   1   4  22     1250.55     1238.51     34.94 o
   2   4  22       11.10       15.20     14.04 o
   3   4  22      206.73      281.90     20.05 o
   4   4  22      119.15      108.14     54.93 o
  -8   5  22      435.02      551.22     53.21 o
  -7   5  22      945.96      899.45     47.02 o
  -6   5  22        1.62       15.22     20.99 o
  -5   5  22      438.12      543.89     37.81 o
  -4   5  22      436.82      481.66     33.65 o
  -3   5  22      163.23      177.12     22.75 o
  -2   5  22       12.65       20.19     16.61 o
  -1   5  22      433.16      549.83     37.75 o
   0   5  22      746.86      791.39     32.90 o
   1   5  22       13.86       19.67     14.65 o
 -13   0  23     1689.26     1686.73     72.09 o
 -11   0  23     1994.05     2046.25     75.33 o
  -9   0  23      103.33      128.20     33.99 o
  -7   0  23     5238.76     5257.80    162.79 o
  -5   0  23      665.80      621.16     29.35 o
  -3   0  23     6344.21     6075.60     96.28 o
  -1   0  23     3815.47     3596.07     65.04 o
   1   0  23      208.12      205.67     38.55 o
   3   0  23     2111.55     2010.91     78.92 o
   5   0  23       38.92       18.34     18.56 o
   7   0  23     1116.46     1077.52     71.30 o
 -14   1  23        3.80       19.33     28.38 o
 -13   1  23      332.66      386.77     36.16 o
 -12   1  23      277.58      292.88     36.87 o
 -11   1  23     1246.26     1377.11     56.54 o
 -10   1  23        8.72       18.77     20.92 o
  -9   1  23     1863.89     1880.81     56.50 o
  -8   1  23      363.21      402.43     16.03 o
  -7   1  23       98.44      103.47     14.89 o
  -6   1  23      649.93      674.04     21.26 o
  -5   1  23     2806.90     2769.28     38.40 o
  -4   1  23      166.43      144.68     12.01 o
  -3   1  23      779.20      751.34     26.58 o
  -2   1  23      577.38      603.41     31.91 o
  -1   1  23      907.48      917.12     31.89 o
   0   1  23        7.20        0.23     12.38 o
   1   1  23      855.59      860.97     34.28 o
   2   1  23      419.67      434.65     24.36 o
   3   1  23       75.26       75.18     18.52 o
   4   1  23      211.33      167.46     31.42 o
   5   1  23      866.55      838.62     33.39 o
   6   1  23       50.22       39.98     10.32 o
   7   1  23       54.27       58.50     12.52 o
 -13   2  23      106.92       91.89     29.26 o
 -12   2  23       49.78       62.49     27.57 o
 -11   2  23      536.36      585.92     35.20 o
 -10   2  23     1255.59     1309.21     48.00 o
  -9   2  23        0.00       -2.83     18.99 o
  -8   2  23      783.31      704.42     48.86 o
  -7   2  23      652.88      552.65     47.76 o
  -6   2  23      756.89      684.53     33.10 o
  -5   2  23      187.57      177.71     45.14 o
  -4   2  23     3070.01     2962.25     65.53 o
  -3   2  23     1349.84     1318.53     48.29 o
  -2   2  23       27.90       11.71     18.96 o
  -1   2  23      648.80      681.50     31.38 o
   0   2  23     1773.45     1754.19     46.76 o
   1   2  23       64.19       56.12     22.06 o
   2   2  23      238.41      230.34     33.78 o
   3   2  23      873.12      845.05     33.07 o
   4   2  23      941.87      996.57     37.47 o
   5   2  23       44.24       92.90     22.77 o
   6   2  23      581.52      595.22     28.25 o
 -12   3  23     1664.51     1804.75     77.65 o
 -11   3  23       43.29       44.62     28.58 o
 -10   3  23       84.74       99.53     30.04 o
  -9   3  23      124.95      159.11     29.04 o
  -8   3  23     2260.56     2265.55     56.21 o
  -7   3  23        1.06        4.98     18.61 o
  -6   3  23     4134.79     4187.78     82.53 o
  -5   3  23      116.73      163.14     46.11 o
  -4   3  23      585.24      649.59     43.22 o
  -3   3  23      182.72      185.18     39.50 o
  -2   3  23     3652.46     3536.56     89.87 o
  -1   3  23       23.72       23.69     15.82 o
   0   3  23       53.08       61.85     17.74 o
   1   3  23       25.76       30.30     15.93 o
   2   3  23     1044.51     1038.64     43.42 o
   3   3  23        1.26        4.49     12.51 o
   4   3  23      487.90      541.61     58.13 o
   5   3  23       11.26        5.65     21.03 o
 -10   4  23     1093.98     1108.51     54.78 o
  -9   4  23      162.00      176.30     28.65 o
  -8   4  23      773.35      751.34     43.03 o
  -7   4  23      106.59       90.24     28.13 o
  -6   4  23      285.69      274.44     28.40 o
  -5   4  23        4.57        8.36     20.80 o
  -4   4  23     2175.85     2198.57     63.34 o
  -3   4  23      145.73      153.12     25.32 o
  -2   4  23       81.83       81.89     20.69 o
  -1   4  23        0.32       -2.72     14.30 o
   0   4  23     1591.99     1597.96     46.08 o
   1   4  23       30.00       36.72     20.52 o
   2   4  23      266.85      333.34     24.63 o
   3   4  23       60.42       90.55     15.01 o
  -6   5  23      660.07      667.40     38.05 o
  -5   5  23      822.30      836.80     36.11 o
  -4   5  23       50.39       42.60     22.53 o
  -3   5  23      111.45      139.74     24.25 o
  -2   5  23      564.22      604.43     36.60 o
  -1   5  23      345.10      386.71     29.80 o
 -12   0  24     1507.06     1547.23    106.79 o
 -10   0  24      197.38      220.81     46.92 o
  -8   0  24     1815.42     2081.79     49.49 o
  -6   0  24      410.64      365.82     23.71 o
  -4   0  24     1799.54     1865.23     45.01 o
  -2   0  24     2284.66     2167.13     47.39 o
   0   0  24      150.21      121.74     15.96 o
   2   0  24      767.13      767.67     53.54 o
   4   0  24      102.57       73.13     20.55 o
   6   0  24      548.93      559.12     47.62 o
 -13   1  24      600.10      648.04     39.88 o
 -12   1  24       70.39       50.94     26.84 o
 -11   1  24       85.78       77.20     28.08 o
 -10   1  24     2685.75     2752.63     72.38 o
  -9   1  24      496.60      578.85     39.85 o
  -8   1  24      533.19      474.32     19.78 o
  -7   1  24      707.32      660.74     20.86 o
  -6   1  24     1049.12     1157.18     24.92 o
  -5   1  24      118.10      107.36     12.41 o
  -4   1  24      281.56      304.84     33.71 o
  -3   1  24      596.81      596.54     35.73 o
  -2   1  24     1485.58     1428.60     32.77 o
  -1   1  24      135.04      155.94     38.45 o
   0   1  24     1482.13     1512.25     44.25 o
   1   1  24      112.38      107.49     18.85 o
   2   1  24        4.27        4.05     12.97 o
   3   1  24      206.16      219.71     43.14 o
   4   1  24      908.38      871.68     46.39 o
   5   1  24       19.03        8.70      8.05 o
   6   1  24      320.76      278.04     16.42 o
 -12   2  24      630.14      762.16     45.58 o
 -11   2  24     1272.15     1301.19     61.82 o
 -10   2  24       48.31       68.84     31.31 o
  -9   2  24      600.05      637.46     41.36 o
  -8   2  24      901.30      900.20     36.22 o
  -7   2  24      126.74      176.28     22.07 o
  -6   2  24      361.75      379.72     26.73 o
  -5   2  24     1497.35     1426.97     39.35 o
  -4   2  24      385.50      387.72     38.28 o
  -3   2  24        7.21        5.09     14.29 o
  -2   2  24     1085.51     1090.80     36.65 o
  -1   2  24     1650.98     1632.47     37.51 o
   0   2  24      135.54      178.19     19.92 o
   1   2  24      108.62      101.30     18.61 o
   2   2  24      149.22      197.21     28.84 o
   3   2  24      234.30      259.87     26.58 o
   4   2  24       62.56       61.96     26.90 o
   5   2  24      383.89      386.94     29.80 o
 -11   3  24      316.45      405.77     45.33 o
 -10   3  24      143.62       90.82     42.41 o
  -9   3  24     1046.56     1183.71     43.03 o
  -8   3  24      137.76      145.29     24.11 o
  -7   3  24      777.65      777.47     37.55 o
  -6   3  24      215.00      236.81     29.90 o
  -5   3  24      558.19      602.30     31.10 o
  -4   3  24       91.35       87.27     24.55 o
  -3   3  24     1730.82     1800.78     77.18 o
  -2   3  24      253.33      258.62     35.71 o
  -1   3  24        9.93       22.25     18.66 o
   0   3  24      148.00      159.47     19.85 o
   1   3  24      749.53      815.42     37.38 o
   2   3  24       32.41       26.96     14.47 o
   3   3  24      493.76      472.37     36.67 o
   4   3  24        5.77       22.35     22.54 o
  -9   4  24      507.09      488.56     36.75 o
  -8   4  24      152.79      104.69     28.91 o
  -7   4  24      188.81      214.71     31.68 o
  -6   4  24       98.38       79.95     29.40 o
  -5   4  24     1780.73     1807.66     54.57 o
  -4   4  24      197.08      235.10     33.55 o
  -3   4  24       62.81       64.80     20.28 o
  -2   4  24      204.14      313.73     38.37 o
  -1   4  24      746.74      767.56     34.22 o
   0   4  24      102.30      117.85     33.13 o
   1   4  24      134.56      195.35     19.70 o
   2   4  24      253.02      228.59     22.34 o
 -11   0  25        2.14       -9.57     30.35 o
  -9   0  25     2638.35     2738.21     78.31 o
  -7   0  25     1357.30     1338.06     35.70 o
  -5   0  25      551.26      649.35     24.17 o
  -3   0  25     2016.55     2026.88     54.12 o
  -1   0  25        3.89       -2.03     16.20 o
   1   0  25     1162.11     1148.16     66.20 o
   3   0  25      253.89      393.06     70.39 o
   5   0  25      443.77      485.43     29.25 o
 -12   1  25      110.19       93.62     32.76 o
 -11   1  25     1627.49     1629.50     49.59 o
 -10   1  25      194.89      204.47     35.49 o
  -9   1  25       41.82       44.45     14.30 o
  -8   1  25      256.22      309.86     26.20 o
  -7   1  25     1710.34     1701.63     58.70 o
  -6   1  25       80.48       84.81     12.41 o
  -5   1  25     1201.40     1182.55     34.30 o
  -4   1  25      471.52      422.80     20.00 o
  -3   1  25      161.36      163.10     20.99 o
  -2   1  25      185.04      245.34     32.16 o
  -1   1  25     1172.67     1205.71     39.85 o
   0   1  25      394.48      330.12     50.76 o
   1   1  25       29.89       32.75     22.62 o
   2   1  25      240.84      237.06     48.63 o
   3   1  25     1023.50     1036.44     39.97 o
   4   1  25       39.73      106.73     48.29 o
   5   1  25      346.23      364.16     26.44 o
 -11   2  25        0.39      -15.75     29.08 o
 -10   2  25      837.12      803.56     42.31 o
  -9   2  25      552.02      569.52     35.42 o
  -8   2  25      110.18      137.49     23.96 o
  -7   2  25      120.83      146.85     37.48 o
  -6   2  25     1146.45     1172.35     49.75 o
  -5   2  25      139.31      191.98     38.68 o
  -4   2  25      120.83      172.03     32.89 o
  -3   2  25      394.19      492.10     36.73 o
  -2   2  25      362.72      448.27     29.68 o
  -1   2  25       47.32       39.43     27.00 o
   0   2  25      206.25      235.78     29.64 o
   1   2  25      439.93      477.87     24.59 o
   2   2  25      209.28      226.66     24.99 o
   3   2  25       36.05       38.76     26.83 o
   4   2  25     1087.80     1252.70     58.77 o
 -10   3  25      720.32      774.36     41.25 o
  -9   3  25        0.37        5.21     22.27 o
  -8   3  25     1332.34     1332.79     48.56 o
  -7   3  25      121.74      163.50     23.29 o
  -6   3  25       13.95       17.07     29.22 o
  -5   3  25      266.73      265.44     42.84 o
  -4   3  25     1771.53     1715.46     56.05 o
  -3   3  25       20.54       43.71     20.72 o
  -2   3  25      971.54      923.84     32.02 o
  -1   3  25       12.97      -12.37     18.90 o
   0   3  25      361.23      389.32     38.47 o
   1   3  25        4.83        1.87     15.25 o
   2   3  25      744.60      789.65     27.05 o
  -7   4  25        6.09       37.40     23.10 o
  -6   4  25      521.57      600.61     55.65 o
  -5   4  25      297.37      309.69     37.96 o
  -4   4  25       44.13       50.63     32.34 o
  -3   4  25      119.50      133.84     23.74 o
  -2   4  25      454.42      495.35     33.48 o
  -1   4  25       77.81       75.88     20.12 o
 -10   0  26     1008.80      972.06     40.30 o
  -8   0  26      300.17      266.56     21.43 o
  -6   0  26      873.99      866.60     38.21 o
  -4   0  26     1519.66     1609.85    103.49 o
  -2   0  26      297.30      285.10     29.63 o
   0   0  26     1457.59     1380.17     76.30 o
   2   0  26     1044.90     1070.90     66.51 o
   4   0  26       85.70       77.96     25.92 o
 -11   1  26      159.07      159.87     32.87 o
 -10   1  26      322.74      371.12     33.57 o
  -9   1  26      471.93      452.05     40.22 o
  -8   1  26      427.85      424.59     20.67 o
  -7   1  26       12.42       20.27     19.27 o
  -6   1  26      900.39      965.71     36.35 o
  -5   1  26      217.83      224.66     25.36 o
  -4   1  26       15.61       26.13     22.02 o
  -3   1  26      198.04      207.46     20.70 o
  -2   1  26     1144.35     1140.87     32.45 o
  -1   1  26       88.27      106.47     16.35 o
   0   1  26      215.01      261.13     26.86 o
   1   1  26      342.63      366.13     24.97 o
   2   1  26     1101.67     1095.53     57.15 o
   3   1  26       37.55       49.66     23.36 o
 -10   2  26      327.02      340.76     26.32 o
  -9   2  26       37.35       44.04     19.59 o
  -8   2  26       65.45       64.75     23.40 o
  -7   2  26      891.33      899.98     32.93 o
  -6   2  26       54.04       66.28     21.87 o
  -5   2  26       91.76      167.81     20.99 o
  -4   2  26      390.63      448.74     26.66 o
  -3   2  26      334.79      366.43     24.62 o
  -2   2  26      127.93      125.83     20.97 o
  -1   2  26     1203.31     1161.66     33.06 o
   0   2  26      167.89      220.79     21.29 o
   1   2  26       39.03       20.92     15.22 o
   2   2  26      522.83      536.18     28.76 o
  -8   3  26        0.17       13.94     25.09 o
  -7   3  26       12.90       44.26     24.02 o
  -6   3  26        7.20        6.86     21.29 o
  -5   3  26     1331.26     1393.14     43.53 o
  -4   3  26        5.50       23.93     22.74 o
  -3   3  26      710.10      745.22     40.49 o
  -2   3  26       26.29       34.31     25.69 o
  -1   3  26      679.26      674.18     33.57 o
   0   3  26       55.36       84.75     18.25 o
   1   3  26     1558.62     1593.33     38.79 o
  -9   0  27     1060.70     1042.14     42.69 o
  -7   0  27      202.76      243.26     31.26 o
  -5   0  27     1409.58     1328.01     69.97 o
  -3   0  27       95.21       95.36     14.33 o
  -1   0  27     1371.83     1471.38    127.76 o
   1   0  27      626.15      645.18     58.59 o
 -10   1  27      315.02      322.26     32.55 o
  -9   1  27       65.13       57.03     19.02 o
  -8   1  27       62.95      116.20     35.96 o
  -7   1  27     1249.67     1193.80     34.39 o
  -6   1  27      405.48      350.22     23.36 o
  -5   1  27        0.11        1.25     11.98 o
  -4   1  27      211.26      214.44     21.19 o
  -3   1  27      986.92      969.32     29.22 o
  -2   1  27        0.67       38.89     28.23 o
  -1   1  27      537.75      575.35     32.91 o
   0   1  27      405.35      416.88     59.14 o
   1   1  27      499.75      471.78     37.71 o
   2   1  27       20.07        8.26     37.11 o
  -9   2  27      291.94      318.82     25.09 o
  -8   2  27      569.33      551.63     32.14 o
  -7   2  27       45.14       39.77     21.29 o
  -6   2  27      175.30      218.73     39.14 o
  -5   2  27      442.80      459.92     38.82 o
  -4   2  27      258.09      262.67     40.82 o
  -3   2  27       59.30       53.52     24.15 o
  -2   2  27      520.18      538.50     48.35 o
  -1   2  27      253.36      313.66     32.71 o
   0   2  27      103.68      157.88     19.45 o
   1   2  27      175.47      196.61     22.74 o
  -5   3  27       19.50       34.81     32.42 o
  -4   3  27      682.39      674.63     57.18 o
  -3   3  27       30.61       33.16     18.76 o
  -8   0  28        5.01        0.20     22.03 o
  -6   0  28     2010.59     1825.92     82.82 o
  -4   0  28       77.60       19.55     17.98 o
  -2   0  28      732.01      648.38     66.03 o
   0   0  28      606.04      760.63     66.32 o
  -8   1  28      836.04      914.27     37.76 o
  -7   1  28      221.67      223.18     26.24 o
  -6   1  28       33.80       34.14     20.16 o
  -5   1  28      166.82      311.38     73.88 o
  -4   1  28      574.51      538.30     36.07 o
  -3   1  28       36.10       38.01     16.00 o
  -2   1  28      213.17      187.28     25.48 o
  -1   1  28      466.22      393.53     41.06 o
   0   1  28      423.35      419.88     25.60 o
  -6   2  28      438.02      499.44     28.93 o
  -5   2  28      257.22      323.36     37.29 o
  -4   2  28       18.77       16.50     18.05 o
  -3   2  28      481.86      487.97     51.05 o
 
